# Supplementary material for: Interfacial engineered superelastic metal-organic framework aerogels with van-der-Waals barrier channels for nerve agents decomposition
Source: Nat Commun. 2023 Apr 13;14:2116. doi: 10.1038/s41467-023-37693-5 (PMC10101950; doi:10.1038/s41467-023-37693-5)
Supplement: Supplementary file 2 — Source Data [file 41467_2023_37693_MOESM2_ESM.xlsx]

## Sheet: Fig. 1d
Fig.1d
SiO2/Silica sol		MOF/Silica sol
r	g(r)	r	g(r)
0.01	0	0.01	0
0.03	0	0.03	0
0.05	0	0.05	0
0.07	0	0.07	0
0.09	0	0.09	0
0.11	0	0.11	0
0.13	0	0.13	0
0.15	0	0.15	0
0.17	0	0.17	0
0.19	0	0.19	0
0.21	0	0.21	0
0.23	0	0.23	0
0.25	0	0.25	0
0.27	0	0.27	0
0.29	0	0.29	0
0.31	0	0.31	0
0.33	0	0.33	0
0.35	0	0.35	0
0.37	0	0.37	0
0.39	0	0.39	0
0.41	0	0.41	0
0.43	0	0.43	0
0.45	0	0.45	0
0.47	0	0.47	0
0.49	0	0.49	0
0.51	0	0.51	0
0.53	0	0.53	0
0.55	0	0.55	0
0.57	0	0.57	0
0.59	0	0.59	0
0.61	0	0.61	0
0.63	0	0.63	0
0.65	0	0.65	0
0.67	0	0.67	0
0.69	0	0.69	0
0.71	0	0.71	0
0.73	0	0.73	0
0.75	0	0.75	0
0.77	0	0.77	0
0.79	0	0.79	0
0.81	0	0.81	0
0.83	0	0.83	0
0.85	0	0.85	0
0.87	0	0.87	0
0.89	0	0.89	0
0.91	0	0.91	0
0.93	0	0.93	0
0.95	0	0.95	0
0.97	0	0.97	0
0.99	0	0.99	0
1.01	0	1.01	0
1.03	0	1.03	0
1.05	0	1.05	0
1.07	0	1.07	0
1.09	0	1.09	0
1.11	0	1.11	0
1.13	0	1.13	0
1.15	0	1.15	0
1.17	0	1.17	0
1.19	0	1.19	0
1.21	0	1.21	0
1.23	0	1.23	0
1.25	0	1.25	0
1.27	0	1.27	0
1.29	0	1.29	0
1.31	0	1.31	0
1.33	0	1.33	0
1.35	0	1.35	0
1.37	0	1.37	0
1.39	0	1.39	0
1.41	0	1.41	0
1.43	0	1.43	0
1.45	0	1.45	0
1.47	0	1.47	0
1.49	0	1.49	0
1.51	0	1.51	0
1.53	0	1.53	0
1.55	0	1.55	0
1.57	0	1.57	0
1.59	0	1.59	0
1.61	0	1.61	0
1.63	0	1.63	0
1.65	0	1.65	0
1.67	0	1.67	0
1.69	0	1.69	0
1.71	0	1.71	0
1.73	0	1.73	0
1.75	0	1.75	0
1.77	0	1.77	0
1.79	0	1.79	0
1.81	0	1.81	0
1.83	0	1.83	0
1.85	0	1.85	0
1.87	0	1.87	0
1.89	0	1.89	0
1.91	0	1.91	0
1.93	0	1.93	0
1.95	0	1.95	0
1.97	0.06653	1.97	0
1.99	0	1.99	0
2.01	0	2.01	0
2.03	0.06266	2.03	0
2.05	0.12288	2.05	0
2.07	0.24104	2.07	0
2.09	0	2.09	0
2.11	0.17399	2.11	0
2.13	0.11382	2.13	0
2.15	0.27929	2.15	0
2.17	0.21933	2.17	0
2.19	0.10767	2.19	0
2.21	0.10573	2.21	0.04024
2.23	0.20769	2.23	0.03953
2.25	0.051	2.25	0.01941
2.27	0.20043	2.27	0.01907
2.29	0.19695	2.29	0
2.31	0.3871	2.31	0.03684
2.33	0.09512	2.33	0.03621
2.35	0.5143	2.35	0
2.37	0.36775	2.37	0.06999
2.39	0.22601	2.39	0.08603
2.41	0.48901	2.41	0.0846
2.43	0.56845	2.43	0.06657
2.45	0.30111	2.45	0.04912
2.47	0.25393	2.47	0
2.49	0.4581	2.49	0.12681
2.51	0.2459	2.51	0.078
2.53	0.28237	2.53	0.12283
2.55	0.4765	2.55	0.12091
2.57	0.27365	2.57	0.08928
2.59	0.30793	2.59	0.0586
2.61	0.41694	2.61	0.2164
2.63	0.6346	2.63	0.19892
2.65	0.25738	2.65	0.16794
2.67	0.47085	2.67	0.12407
2.69	0.42819	2.69	0.20372
2.71	0.4219	2.71	0.08029
2.73	0.27716	2.73	0.15824
2.75	0.34143	2.75	0.16894
2.77	0.33651	2.77	0.24336
2.79	0.66341	2.79	0.32826
2.81	0.327	2.81	0.19914
2.83	0.45135	2.83	0.20861
2.85	0.50862	2.85	0.21779
2.87	0.43886	2.87	0.23863
2.89	0.30915	2.89	0.12944
2.91	0.30491	2.91	0.22051
2.93	0.39099	2.93	0.18316
2.95	0.35604	2.95	0.24845
2.97	0.32199	2.97	0.17826
2.99	0.40434	2.99	0.12092
3.01	0.56998	3.01	0.17356
3.03	0.36561	3.03	0.20339
3.05	0.33308	3.05	0.24299
3.07	0.35615	3.07	0.13556
3.09	0.21634	3.09	0.20586
3.11	0.29365	3.11	0.14225
3.13	0.44805	3.13	0.1605
3.15	0.20818	3.15	0.14857
3.17	0.28264	3.17	0.11736
3.19	0.40598	3.19	0.20281
3.21	0.55128	3.21	0.1526
3.23	0.49498	3.23	0.13188
3.25	0.2689	3.25	0.14887
3.27	0.4588	3.27	0.22977
3.29	0.76335	3.29	0.20883
3.31	0.42421	3.31	0.15249
3.33	0.34927	3.33	0.15953
3.35	0.50617	3.35	0.23645
3.37	0.40924	3.37	0.13846
3.39	0.38196	3.39	0.16248
3.41	0.4441	3.41	0.16058
3.43	0.30726	3.43	0.20048
3.45	0.43387	3.45	0.21468
3.47	0.5361	3.47	0.17956
3.49	0.33918	3.49	0.16137
3.51	0.35629	3.51	0.13561
3.53	0.41442	3.53	0.15774
3.55	0.71709	3.55	0.16376
3.57	0.32415	3.57	0.14651
3.59	0.6411	3.59	0.12963
3.61	0.55476	3.61	0.19607
3.63	0.68583	3.63	0.18646
3.65	0.48453	3.65	0.16229
3.67	0.47926	3.67	0.14593
3.69	0.45512	3.69	0.16601
3.71	0.48774	3.71	0.1785
3.73	0.42685	3.73	0.08477
3.75	0.55084	3.75	0.08386
3.77	0.3815	3.77	0.21436
3.79	0.50332	3.79	0.18473
3.81	0.62256	3.81	0.16926
3.83	0.29924	3.83	0.14739
3.85	0.52259	3.85	0.13261
3.87	0.46548	3.87	0.11812
3.89	0.54603	3.89	0.14938
3.91	0.55734	3.91	0.12857
3.93	0.51825	3.93	0.19726
3.95	0.38062	3.95	0.23306
3.97	0.63892	3.97	0.14342
3.99	0.48656	3.99	0.1605
4.01	0.54595	4.01	0.15279
4.03	0.76312	4.03	0.18759
4.05	0.47225	4.05	0.20971
4.07	0.7482	4.07	0.15426
4.09	0.5248	4.09	0.14688
4.11	0.51971	4.11	0.20363
4.13	0.6812	4.13	0.24199
4.15	0.35981	4.15	0.11983
4.17	0.49001	4.17	0.1526
4.19	0.61771	4.19	0.18473
4.21	0.48074	4.21	0.18853
4.23	0.64937	4.23	0.18126
4.25	0.52892	4.25	0.14691
4.27	0.49565	4.27	0.18327
4.29	0.63134	4.29	0.16554
4.31	0.45869	4.31	0.18517
4.33	0.52332	4.33	0.16774
4.35	0.76414	4.35	0.22333
4.37	0.60843	4.37	0.26246
4.39	0.65649	4.39	0.19888
4.41	0.57089	4.41	0.21224
4.43	0.53944	4.43	0.23036
4.45	0.69107	4.45	0.18363
4.47	0.55567	4.47	0.22626
4.49	0.78127	4.49	0.1365
4.51	0.62202	4.51	0.2126
4.53	0.67946	4.53	0.22509
4.55	0.5363	4.55	0.15666
4.57	0.64289	4.57	0.23999
4.59	0.57602	4.59	0.21458
4.61	0.55888	4.61	0.21272
4.63	0.60224	4.63	0.21089
4.65	0.59707	4.65	0.19544
4.67	0.75772	4.67	0.2118
4.69	0.62215	4.69	0.17425
4.71	0.57032	4.71	0.20822
4.73	0.75016	4.73	0.18449
4.75	0.62942	4.75	0.21344
4.77	0.6355	4.77	0.22029
4.79	0.6302	4.79	0.22274
4.81	0.77006	4.81	0.16567
4.83	0.57554	4.83	0.18115
4.85	0.7135	4.85	0.18801
4.87	0.71854	4.87	0.15746
4.89	0.77746	4.89	0.22194
4.91	0.69617	4.91	0.18752
4.93	0.86051	4.93	0.19409
4.95	0.62173	4.95	0.23263
4.97	0.67946	4.97	0.19894
4.99	0.70513	4.99	0.18156
5.01	0.86411	5.01	0.19186
5.03	0.82663	5.03	0.18257
5.05	0.74923	5.05	0.17727
5.07	0.76342	5.07	0.21793
5.09	0.62787	5.09	0.2276
5.11	0.71196	5.11	0.22582
5.13	0.71623	5.13	0.20913
5.15	0.78856	5.15	0.2038
5.17	0.79213	5.17	0.20958
5.19	0.79562	5.19	0.20797
5.21	0.76099	5.21	0.20637
5.23	0.62302	5.23	0.22995
5.25	0.74944	5.25	0.20681
5.27	0.72517	5.27	0.2477
5.29	0.73815	5.29	0.2353
5.31	0.68681	5.31	0.20565
5.33	0.99977	5.33	0.26292
5.35	0.7307	5.35	0.22662
5.37	0.6805	5.37	0.26924
5.39	0.67546	5.39	0.14884
5.41	0.62637	5.41	0.27534
5.43	0.90199	5.43	0.18999
5.45	0.72152	5.45	0.19853
5.47	0.75077	5.47	0.26277
5.49	0.71961	5.49	0.24781
5.51	0.79944	5.51	0.24602
5.53	0.83589	5.53	0.26674
5.55	0.75443	5.55	0.24887
5.57	0.75735	5.57	0.28826
5.59	0.80978	5.59	0.26104
5.61	0.66454	5.61	0.25606
5.63	0.74944	5.63	0.24805
5.65	0.67134	5.65	0.30171
5.67	0.75496	5.67	0.2415
5.69	0.81347	5.69	0.29141
5.71	0.8157	5.71	0.27731
5.73	0.83361	5.73	0.27838
5.75	0.80439	5.75	0.24969
5.77	0.78331	5.77	0.23911
5.79	0.77791	5.79	0.22573
5.81	0.91025	5.81	0.28532
5.83	0.63813	5.83	0.27758
5.85	0.70167	5.85	0.30728
5.87	0.74186	5.87	0.26811
5.89	0.78149	5.89	0.28895
5.91	0.72446	5.91	0.25605
5.93	0.87378	5.93	0.22917
5.95	0.71475	5.95	0.29426
5.97	0.77517	5.97	0.29781
5.99	0.85636	5.99	0.29308
6.01	0.80778	6.01	0.27481
6.03	0.83794	6.03	0.29731
6.05	0.76892	6.05	0.24971
6.07	0.65874	6.07	0.31741
6.09	0.90505	6.09	0.30473
6.11	0.86455	6.11	0.31064
6.13	0.82456	6.13	0.26154
6.15	0.83286	6.15	0.27803
6.17	0.94956	6.17	0.30721
6.19	0.74801	6.19	0.31805
6.21	0.81015	6.21	0.30581
6.23	0.95131	6.23	0.28106
6.25	0.83947	6.25	0.29939
6.27	0.91951	6.27	0.33999
6.29	0.88104	6.29	0.26579
6.31	0.88844	6.31	0.33075
6.33	0.84417	6.33	0.33848
6.35	0.97973	6.35	0.29491
6.37	0.76996	6.37	0.33666
6.39	0.82839	6.39	0.30086
6.41	0.86093	6.41	0.31334
6.43	0.86183	6.43	0.33516
6.45	1.02407	6.45	0.30474
6.47	0.93139	6.47	0.26295
6.49	0.87662	6.49	0.30566
6.51	0.93217	6.51	0.31538
6.53	0.98702	6.53	0.30884
6.55	0.87267	6.55	0.35965
6.57	0.87933	6.57	0.27094
6.59	0.95724	6.59	0.30551
6.61	0.92781	6.61	0.29916
6.63	0.91048	6.63	0.33313
6.65	0.9342	6.65	0.30002
6.67	0.97504	6.67	0.34461
6.69	1.06729	6.69	0.32938
6.71	0.9233	6.71	0.32305
6.73	1.02044	6.73	0.36236
6.75	1.08807	6.75	0.35375
6.77	1.01405	6.77	0.33022
6.79	1.09209	6.79	0.29417
6.81	1.01331	6.81	0.29032
6.83	0.99631	6.83	0.3729
6.85	0.94098	6.85	0.32046
6.87	1.01757	6.87	0.34358
6.89	1.08782	6.89	0.32089
6.91	1.02745	6.91	0.35402
6.93	0.97314	6.93	0.32129
6.95	1.11188	6.95	0.3581
6.97	0.95137	6.97	0.352
6.99	0.96179	6.99	0.33591
7.01	1.01936	7.01	0.35199
7.03	1.11284	7.03	0.37584
7.05	1.00264	7.05	0.29264
7.07	1.01763	7.07	0.36964
7.09	1.06327	7.09	0.33627
7.11	1.08283	7.11	0.34799
7.13	1.00566	7.13	0.35378
7.15	0.92933	7.15	0.31527
7.17	0.9794	7.17	0.34793
7.19	0.99394	7.19	0.33839
7.21	1.01823	7.21	0.3592
7.23	0.91382	7.23	0.33654
7.25	1.03159	7.25	0.33468
7.27	1.03569	7.27	0.30495
7.29	0.96686	7.29	0.35876
7.31	0.99057	7.31	0.34944
7.33	0.97075	7.33	0.36583
7.35	1.01327	7.35	0.38021
7.37	1.11236	7.37	0.32387
7.39	1.04015	7.39	0.33832
7.41	1.03455	7.41	0.28638
7.43	0.96818	7.43	0.32578
7.45	1.05138	7.45	0.35414
7.47	1.12442	7.47	0.34872
7.49	1.01257	7.49	0.32935
7.51	1.04838	7.51	0.32062
7.53	1.10202	7.53	0.33799
7.55	1.15961	7.55	0.33448
7.57	0.98227	7.57	0.32585
7.59	1.0264	7.59	0.32414
7.61	1.07451	7.61	0.34959
7.63	1.09993	7.63	0.35957
7.65	1.2442	7.65	0.37449
7.67	1.10605	7.67	0.33412
7.69	1.06101	7.69	0.36562
7.71	0.96429	7.71	0.31908
7.73	1.02413	7.73	0.33388
7.75	1.14352	7.75	0.37961
7.77	1.04782	7.77	0.33697
7.79	1.08074	7.79	0.34819
7.81	1.03712	7.81	0.36736
7.83	1.05288	7.83	0.33503
7.85	1.09781	7.85	0.38276
7.87	1.14226	7.87	0.3475
7.89	1.08256	7.89	0.35837
7.91	1.1101	7.91	0.32043
7.93	1.17431	7.93	0.34695
7.95	1.10305	7.95	0.30011
7.97	1.06906	7.97	0.37287
7.99	1.0799	7.99	0.32636
8.01	1.1228	8.01	0.3569
8.03	0.93302	8.03	0.37494
8.05	1.21128	8.05	0.39128
8.07	1.15771	8.07	0.37274
8.09	1.14805	8.09	0.3664
8.11	1.07958	8.11	0.35712
8.13	1.14459	8.13	0.39254
8.15	1.12732	8.15	0.37286
8.17	1.09473	8.17	0.37398
8.19	1.05089	8.19	0.31355
8.21	1.15304	8.21	0.38347
8.23	1.11695	8.23	0.36419
8.25	1.14568	8.25	0.38553
8.27	1.20055	8.27	0.35349
8.29	1.10084	8.29	0.39755
8.31	1.06563	8.31	0.38995
8.33	1.16099	8.33	0.34842
8.35	1.06656	8.35	0.37494
8.37	1.07989	8.37	0.37456
8.39	1.14444	8.39	0.36719
8.41	1.19012	8.41	0.40435
8.43	1.19538	8.43	0.35956
8.45	1.11379	8.45	0.36337
8.47	1.04015	8.47	0.31234
8.49	1.21078	8.49	0.38722
8.51	1.09457	8.51	0.38133
8.53	1.1959	8.53	0.35659
8.55	1.22564	8.55	0.38181
8.57	1.24102	8.57	0.35326
8.59	1.24924	8.59	0.41422
8.61	1.23648	8.61	0.38313
8.63	1.11634	8.63	0.3708
8.65	1.25613	8.65	0.38748
8.67	1.29156	8.67	0.38308
8.69	1.20014	8.69	0.38522
8.71	1.13337	8.71	0.41584
8.73	1.28403	8.73	0.38815
8.75	1.07919	8.75	0.39921
8.77	1.22199	8.77	0.38078
8.79	1.30666	8.79	0.37523
8.81	1.07785	8.81	0.40139
8.83	1.23524	8.83	0.37184
8.85	1.11098	8.85	0.40781
8.87	1.21756	8.87	0.39348
8.89	1.16635	8.89	0.37554
8.91	1.26845	8.91	0.34044
8.93	1.21097	8.93	0.39807
8.95	1.20234	8.95	0.3877
8.97	1.23228	8.97	0.44338
8.99	1.24278	8.99	0.43168
9.01	1.16411	9.01	0.40072
9.03	1.21596	9.03	0.40497
9.05	1.16961	9.05	0.40198
9.07	1.21781	9.07	0.39782
9.09	1.15934	9.09	0.45316
9.11	1.35337	9.11	0.4192
9.13	1.36913	9.13	0.39143
9.15	1.25521	9.15	0.38855
9.17	1.17912	9.17	0.42192
9.19	1.19539	9.19	0.38284
9.21	1.09888	9.21	0.39045
9.23	1.26385	9.23	0.39799
9.25	1.24331	9.25	0.40776
9.27	1.271	9.27	0.42201
9.29	1.29844	9.29	0.42703
9.31	1.26606	9.31	0.41499
9.33	1.26657	9.33	0.39628
9.35	1.23162	9.35	0.41819
9.37	1.24107	9.37	0.42984
9.39	1.24165	9.39	0.44808
9.41	1.25679	9.41	0.44173
9.43	1.26598	9.43	0.4686
9.45	1.21437	9.45	0.41489
9.47	1.29274	9.47	0.41533
9.49	1.16401	9.49	0.43868
9.51	1.22193	9.51	0.44119
9.53	1.23671	9.53	0.40363
9.55	1.21738	9.55	0.41918
9.57	1.29406	9.57	0.46143
9.59	1.09214	9.59	0.40714
9.61	1.19384	9.61	0.45227
9.63	1.20559	9.63	0.44934
9.65	1.29764	9.65	0.45592
9.67	1.20668	9.67	0.48662
9.69	1.24295	9.69	0.44798
9.71	1.3419	9.71	0.42841
9.73	1.25457	9.73	0.38824
9.75	1.17881	9.75	0.39906
9.77	1.1253	9.77	0.44891
9.79	1.23386	9.79	0.43887
9.81	1.25298	9.81	0.42789
9.83	1.23719	9.83	0.45565
9.85	1.38387	9.85	0.44975
9.87	1.32791	9.87	0.43784
9.89	1.3331	9.89	0.46018
9.91	1.22256	9.91	0.42731
9.93	1.25692	9.93	0.46047
9.95	1.30664	9.95	0.45465
9.97	1.29101	9.97	0.40043
9.99	1.22375	9.99	0.43821

## Sheet: Fig.2e-Fig.2j
Fig. 2e							Fig. 2f							Fig. 2g													Fig.2h							Fig. 2i							Fig. 2j
MOF		SiO2 aerogels		MNAs			SiO2 aerogels		MOF		MNAs			MOF				MNAs				SiO2 aerogels					SiO2 aerogels		MOF		MNAs			SiO2 aerogels		MOF		MNAs			SiO2 aerogels		MNAs		MOF
2 theta	intensity	2 theta	intensity	2 theta	intensity		wavenumber	transmittance	wavenumber	transmittance	wavenumber	transmittance		relative pressure	volume adsorbed	relative pressure	volume adsorbed	relative pressure	volume adsorbed	relative pressure	volume adsorbed	relative pressure	volume adsorbed	relative pressure	volume adsorbed		pore width	dV/dlog(W) pore volume	pore width	dV/dlog(W) pore volume	pore width	dV/dlog(W) pore volume		In q	In I(q)	In q	In I(q)	In q	In I(q)		In(In(p0/p))	In(V/Vmono)	In(In(p0/p))	In(V/Vmono)	In(In(p0/p))	In(V/Vmono)
2	357.6	2	847.692	2	203.077		401.138	93.0536	401.138	45.6425	403.067	17.7071		0.99412	490.236	2.74993e-06	2.82421	0.99274	306.854	3.88234e-06	3.01632	0.00258	0.28259	0.99072	9.44457		1.35819	0	0.46464	0	0.50039	0		-1.79661	7.80318	-1.79661	5.33906	-1.79661	6.12457		1.78506	-2.5063	2.52245	-4.21715	2.54975	-5.1462
2.01031	357.986	2.01031	847.692	2.01031	203.077		403.067	105.797	403.067	56.8301	404.995	16.0946		0.94127	487.259	3.33219e-06	5.89501	0.95273	228.332	4.93375e-06	6.03458	0.00516	0.37825	0.94614	3.97856		1.48329	0	0.50039	0	0.53613	0		-1.75736	8.26735	-1.75736	5.26249	-1.75736	6.29956		1.66143	-2.21474	2.50303	-3.52369	2.53464	-4.41033
2.02062	356.371	2.02062	847.692	2.02062	203.077		404.995	102.101	404.995	54.6582	406.924	14.6497		0.90502	485.252	4.46025e-06	8.9775	0.91459	218.022	6.54144e-06	9.04808	0.00772	0.45117	0.90694	3.2871		1.59052	0	0.53613	0	0.58974	0		-1.71964	8.82288	-1.71964	5.61151	-1.71964	6.90431		1.58185	-2.03845	2.47967	-3.11864	2.51125	-3.98971
2.03094	355.543	2.03094	840.769	2.03094	198.462		406.924	102.588	406.924	52.6682	408.852	11.8574		0.87034	483.478	5.79872e-06	12.0084	0.87422	214.207	8.58796e-06	12.0526	0.01033	0.51269	0.87155	2.90535		1.71561	0	0.58974	0	0.64335	0		-1.6833	9.66249	-1.6833	6.15139	-1.6833	7.82075		1.5201	-1.91062	2.45661	-2.83191	2.48972	-3.69883
2.04125	354.657	2.04125	839.231	2.04125	190		408.852	101.599	408.852	52.2661	410.781	11.986		0.85503	482.747	7.1775e-06	15.0613	0.83793	212.224	1.11753e-05	15.0477	0.02019	0.6545	0.83635	2.65574		1.85858	0	0.64335	0	0.6791	0		-1.64818	10.5134	-1.64818	7.10571	-1.64818	8.63775		1.36163	-1.66642	2.43377	-2.60996	2.47187	-3.4723
2.05156	353.714	2.05156	833.077	2.05156	186.154		410.781	101.208	410.781	51.4798	412.709	7.62862		0.82093	481.231	8.67603e-06	18.1244	0.80243	210.816	1.44211e-05	18.031	0.03028	0.73723	0.80132	2.4559		2.00155	0	0.6791	0.07498	0.73271	0.48596		-1.6143	11.0969	-1.6143	7.83442	-1.6143	9.15828		1.25198	-1.54739	2.41115	-2.4291	2.45573	-3.28717
2.06187	356.729	2.06187	829.231	2.06187	182.308		412.709	100.206	412.709	49.6559	414.638	6.77899		0.78576	479.735	1.03449e-05	21.1681	0.78571	210.233	1.8636e-05	20.9988	0.04636	0.81378	0.76617	2.31058		2.16239	0	0.73271	0.33629	0.80419	0		-1.58148	11.3968	-1.58148	8.17986	-1.58148	9.32419		1.12211	-1.4486	2.38788	-2.27673	2.44052	-3.13194
2.07219	354.814	2.07219	826.154	2.07219	181.538		414.638	99.6007	414.638	53.055	416.566	5.2054		0.75042	478.301	1.22268e-05	24.24	0.75034	209.157	2.4214e-05	23.9493	0.05785	0.88008	0.73114	2.16172		2.3411	0	0.80419	0	0.85781	0		-1.54975	11.513	-1.54975	8.25612	-1.54975	9.42682		1.04728	-1.37028	2.36355	-2.14525	2.42585	-2.99643
2.0825	353.071	2.0825	820.769	2.0825	183.077		416.566	97.2047	416.566	55.5157	418.495	5.17546		0.71564	476.916	1.43009e-05	27.2875	0.71512	208.234	3.19038e-05	26.8895	0.08548	1.01299	0.69602	2.0193		2.5198	0	0.85781	0	0.92929	0		-1.51896	11.5187	-1.51896	8.28255	-1.51896	9.43427		0.89995	-1.22963	2.33726	-2.02946	2.4119	-2.878
2.09281	354.514	2.09281	816.923	2.09281	182.308		418.495	95.1852	418.495	57.4512	420.423	0.75334		0.68028	475.531	1.65869e-05	30.3397	0.68041	207.375	4.27383e-05	29.8179	0.12042	1.13136	0.66103	1.8962		2.73426	0	0.92929	0	1.00077	0		-1.48912	11.4878	-1.48912	8.32497	-1.48912	9.4249		0.74989	-1.11912	2.30861	-1.92608	2.39852	-2.77197
2.10312	350.943	2.10312	812.308	2.10312	181.538		420.423	92.2577	420.423	57.5025	422.352	-0.70042		0.64562	474.152	1.90983e-05	33.3736	0.6453	206.57	5.7977e-05	32.7383	0.15537	1.24559	0.62595	1.7839		2.94871	0	1.00077	0	1.09013	0		-1.46011	11.4492	-1.46011	8.26331	-1.46011	9.309		0.62162	-1.02293	2.27783	-1.83265	2.38563	-2.67667
2.11344	352	2.11344	806.154	2.11344	178.462		422.352	93.9569	422.352	57.3182	424.281	-3.28091		0.61085	472.745	2.19094e-05	36.4077	0.61041	205.787	7.91535e-05	35.6569	0.19027	1.38211	0.5911	1.71354		3.18103	0	1.09013	0	1.17948	0.17719		-1.43196	11.3773	-1.43196	8.19603	-1.43196	9.21819		0.5064	-0.91893	2.24539	-1.74725	2.37291	-2.58965
2.12375	351.214	2.12375	805.385	2.12375	173.077		424.281	94.1101	424.281	55.1523	426.209	-3.06241		0.57552	471.321	2.49734e-05	39.4221	0.57458	205.035	0.000108094	38.5924	0.22521	1.44691	0.5559	1.64586		3.43122	0	1.17948	0	1.26884	1.009		-1.40458	11.3013	-1.40458	8.08348	-1.40458	9.11595		0.39926	-0.87311	2.21184	-1.66814	2.36064	-2.51011
2.13406	352.157	2.13406	801.538	2.13406	168.462		426.209	92.976	426.209	53.1378	428.138	-4.24965		0.54059	469.86	2.84723e-05	42.4346	0.54031	204.274	0.00014711	41.5782	0.26015	1.54102	0.5208	1.5356		3.69929	0	1.26884	0.15777	1.35819	0.57862		-1.37789	11.2153	-1.37789	7.97154	-1.37789	9.06627		0.29751	-0.81009	2.17751	-1.59362	2.34819	-2.43647
2.14437	351.057	2.14437	803.077	2.14437	162.308		428.138	91.2847	428.138	49.9399	430.066	-4.91032		0.50566	468.369	3.23826e-05	45.4117	0.50536	203.502	0.00019669	44.5481	0.29501	1.61835	0.4858	1.45651		4.00309	0	1.35819	2.67235	1.48329	1.126		-1.35193	11.1523	-1.35193	7.85106	-1.35193	9.01582		0.19946	-0.76113	2.14404	-1.52462	2.33582	-2.36866
2.15469	350.4	2.15469	804.615	2.15469	158.462		430.066	91.8098	430.066	47.8669	431.995	-7.05795		0.4709	466.784	3.71534e-05	48.3997	0.47025	202.714	0.000258498	47.5034	0.32993	1.66754	0.45078	1.3768		4.32477	0	1.48329	3.4275	1.59052	1.55572		-1.32659	11.0696	-1.32659	7.90844	-1.32659	8.93881		0.10335	-0.73119	2.1115	-1.46039	2.32243	-2.30494
2.165	348.814	2.165	804.615	2.165	154.615		431.995	91.4192	431.995	47.3159	433.923	-7.01263		0.43581	465.1	4.29479e-05	51.3696	0.43456	201.886	0.000334049	50.4427	0.38457	1.80874	0.41574	1.3437		4.66432	0	1.59052	5.41231	1.71561	1.11851		-1.30192	10.9975	-1.30192	7.78014	-1.30192	8.85393		-0.04539	-0.64991	2.07997	-1.40035	2.30812	-2.24539
2.17531	350.186	2.17531	804.615	2.17531	158.462		433.923	90.6302	433.923	47.4085	435.852	-8.34082		0.40096	463.3	4.93552e-05	54.3627	0.40032	201.043	0.00042519	53.3636	0.41957	1.83365	0.38087	1.23297		5.03961	0	1.71561	4.58606	1.85858	1.00515		-1.2778	10.9189	-1.2778	7.77543	-1.2778	8.83762		-0.14096	-0.63623	2.04937	-1.34406	2.2942	-2.18875
2.18562	347.957	2.18562	802.308	2.18562	164.615		435.852	89.3145	435.852	45.5482	437.78	-8.40842		0.36601	461.366	5.64173e-05	57.2836	0.36459	200.102	0.000534558	56.2599	0.45453	1.84604	0.34578	1.10504		5.43277	0	1.85858	1.15075	2.00155	0.48371		-1.25428	10.8393	-1.25428	7.5986	-1.25428	8.74934		-0.23763	-0.6295	2.01944	-1.29121	2.28062	-2.13642
2.19594	348.871	2.19594	800.769	2.19594	165.385		437.78	88.8356	437.78	44.9501	439.709	-8.96386		0.33093	459.235	6.43693e-05	60.2488	0.32983	199.078	0.000664377	59.1314	0.48954	1.87194	0.31073	0.98628		5.87954	0.00231	2.00155	0.27271	2.16239	0.02971		-1.23131	10.7452	-1.23131	7.47547	-1.23131	8.57006		-0.33647	-0.61556	1.99015	-1.24143	2.26705	-2.08595
2.20625	349.314	2.20625	798.462	2.20625	160		439.709	87.8086	439.709	43.4329	441.637	-9.00476		0.29621	456.898	7.29382e-05	63.1385	0.29479	197.95	0.000819257	61.9699	0.52443	1.898	0.27568	0.90043		6.34419	0.0034	2.16239	0.03011	2.3411	0.01648		-1.20882	10.6729	-1.20882	7.44292	-1.20882	8.47243		-0.43782	-0.60174	1.9611	-1.19454	2.25401	-2.0391
2.21656	348.5	2.21656	796.154	2.21656	156.923		441.637	87.4083	441.637	43.3111	443.566	-10.1396		0.26138	454.199	8.29312e-05	66.1049	0.25993	196.683	0.001	64.774	0.55943	1.94441	0.24057	0.7917		6.84458	0.00217	2.3411	0.0184	2.5198	0.01906		-1.18685	10.5978	-1.18685	7.41314	-1.18685	8.44337		-0.54329	-0.57758	1.93264	-1.15029	2.24044	-1.99319
2.22687	346.857	2.22687	793.846	2.22687	152.308		443.566	86.5302	443.566	41.8582	445.495	-9.77129		0.22662	451.06	9.39241e-05	69.065	0.22498	195.208	0.00123	67.6609	0.59432	1.99345	0.20556	0.71726		7.39858	0.00199	2.5198	0.03294	2.73426	0.02092		-1.16533	10.5214	-1.16533	7.33693	-1.16533	8.39101		-0.65328	-0.55267	1.90222	-1.10668	2.22711	-1.94938
2.23719	345.071	2.23719	793.077	2.23719	142.308		445.495	86.4753	445.495	39.2973	447.423	-9.84028		0.19184	447.31	0.000106216	71.9939	0.18997	193.45	0.0015	70.5156	0.62937	2.00262	0.17049	0.61659		7.98832	0.00181	2.73426	0.03454	2.94871	0.01817		-1.14429	10.4427	-1.14429	7.23044	-1.14429	8.3416		-0.76995	-0.54808	1.87215	-1.06536	2.21376	-1.90785
2.2475	346.3	2.2475	791.538	2.2475	136.154		447.423	85.7206	447.423	36.8662	449.352	-8.95734		0.15728	442.64	0.000119926	74.9329	0.15505	191.263	0.00182	73.3347	0.6643	2.05276	0.13548	0.45512		8.63167	0.00232	2.94871	0.01066	3.18103	0.01723		-1.12365	10.3522	-1.12365	7.09125	-1.12365	8.17666		-0.89399	-0.52335	1.84196	-1.02616	2.2004	-1.86784
2.25781	346.171	2.25781	790.769	2.25781	133.077		449.352	85.5382	449.352	35.8546	451.28	-8.48036		0.12312	436.466	0.000135495	77.8589	0.12025	188.375	0.0022	76.1136	0.69936	2.10571	0.10225	0.35213		9.31077	0.00157	3.18103	0.03971	3.43122	0.01431		-1.10346	10.2697	-1.10346	7.00556	-1.10346	8.12592		-1.02837	-0.49789	1.81145	-0.98897	2.18679	-1.82953
2.26812	345.029	2.26812	786.154	2.26812	133.077		451.28	85.0438	451.28	35.5523	453.209	-6.88507		0.0848	425.807	0.000152896	80.7628	0.08563	184.05	0.00264	78.8478	0.73428	2.19831	0.07253	0.14862		10.0613	0.00134	3.43122	0.0334	3.69929	0.00789		-1.08364	10.1889	-1.08364	7.03836	-1.08364	8.10292		-1.17485	-0.45485	1.7812	-0.95367	2.17313	-1.79291
2.27844	343.643	2.27844	783.846	2.27844	141.538		453.209	85.1393	453.209	36.9879	455.137	-6.04204		0.0508	403.506	0.000172203	83.6398	0.05106	169.833	0.00315	81.5324	0.76926	2.27694	0.0428	-0.06662		10.8655	0.00122	3.69929	0.01788	4.00309	0.00788		-1.06424	10.1194	-1.06424	6.95263	-1.06424	8.059		-1.33817	-0.41971	1.751	-0.92019	2.1595	-1.75791
2.28875	343.957	2.28875	784.615	2.28875	146.154		455.137	85.1687	455.137	38.0358	457.066	-4.40652				0.000194102	86.5145			0.00373	84.1661	0.80422	2.43068				11.7233	0.00111	4.00309	0.03689	4.32477	0.0128		-1.0452	10.0514	-1.0452	6.84091	-1.0452	7.99385		-1.5238	-0.35437	1.72122	-0.8884	2.1456	-1.72412
2.29906	343.729	2.29906	785.385	2.29906	144.615		457.066	85.2542	457.066	40.4965	458.994	-2.8576				0.000218471	89.3442			0.00438	86.7415	0.83917	2.62944				12.6526	0.000997935	4.32477	0.02477	4.66432	0.01482		-1.0265	9.98421	-1.0265	6.83341	-1.0265	7.93405		-1.74102	-0.27577	1.69207	-0.85826	2.13166	-1.69193
2.30937	344.429	2.30937	786.923	2.30937	143.846		458.994	85.2641	458.994	42.7341	460.923	-1.37573				0.000246661	92.2332			0.00512	89.2603	0.85503	2.73415				13.6713	0.000915585	4.66432	0.04124	5.03961	0.01313		-1.00816	9.92835	-1.00816	6.69547	-1.00816	7.80024		-1.85394	-0.23672	1.6629	-0.82964	2.11716	-1.66011
2.31968	343.343	2.31968	787.692	2.31968	144.615		460.923	85.2634	460.923	44.8344	462.851	-0.24385				0.000277323	95.028			0.00592	91.7223	0.88984	2.94013				14.7614	0.000831377	5.03961	0.03084	5.43277	0.01704		-0.99013	9.86132	-0.99013	6.75529	-0.99013	7.75704		-2.14803	-0.16409	1.63499	-0.80243	2.10295	-1.63026
2.33	342.071	2.33	789.231	2.33	140		462.851	85.4008	462.851	46.4549	464.78	1.31253				0.000311698	97.7915			0.00695	94.4745	0.92476	3.34095				15.9409	0.000756582	5.43277	0.0367	5.87954	0.01659		-0.97244	9.78289	-0.97244	6.6568	-0.97244	7.66537		-2.54822	-0.03628	1.60322	-0.77286	2.08858	-1.60159
2.34031	341.814	2.34031	787.692	2.34031	137.692		464.78	85.9309	464.78	47.8922	466.709	2.07805				0.000348173	100.41			0.00782	96.5544	0.95957	4.06248				17.2097	0.000683128	5.87954	0.03053	6.34419	0.01673		-0.95503	9.69315	-0.95503	6.52529	-0.95503	7.59812		-3.18762	0.15925	1.5792	-0.75109	2.07478	-1.57517
2.35062	341.443	2.35062	787.692	2.35062	136.923		466.709	86.0539	466.709	49.2531	468.637	3.05338				0.000388848	102.995			0.00874	98.568	0.99072	9.44457				18.5858	0.000619118	6.34419	0.03603	6.84458	0.01789		-0.93795	9.60831	-0.93795	6.58433	-0.93795	7.57842		-4.67524	1.0029	1.556	-0.73045	2.06081	-1.54975
2.36093	339.6	2.36093	784.615	2.36093	136.923		468.637	86.7283	468.637	50.8691	470.566	3.37997				0.000440144	105.891			0.0097	100.534						20.0691	0.00056399	6.84458	0.03163	7.39858	0.01574		-0.92113	9.5396	-0.92113	6.57527	-0.92113	7.45491				1.53377	-0.71069	2.0449	-1.52202
2.37125	340.043	2.37125	781.538	2.37125	137.692		470.566	87.0276	470.566	51.3412	472.494	4.27733				0.000497864	108.773			0.0108	102.636						21.6596	0.000508065	7.39858	0.028	7.98832	0.01729		-0.90461	9.46903	-0.90461	6.39455	-0.90461	7.43268				1.51033	-0.69	2.02883	-1.49517
2.38156	340.629	2.38156	780.769	2.38156	142.308		472.494	88.1166	472.494	51.2745	474.423	5.08015				0.000561703	111.605			0.04874	161.914						23.3931	0.000463481	7.98832	0.02535	8.63167	0.02454		-0.88836	9.40806	-0.88836	6.23346	-0.88836	7.33028				1.10567	-0.23413	2.01284	-1.46947
2.39187	340.843	2.39187	778.462	2.39187	141.538		474.423	88.961	474.423	51.0639	476.351	5.67223				0.000633232	114.424			0.10167	184.783						25.2517	0.000418816	8.63167	0.0322	9.31077	0.02607		-0.87235	9.37568	-0.87235	6.34321	-0.87235	7.24565				0.82681	-0.10201	1.99669	-1.44452
2.40218	340.886	2.40218	774.615	2.40218	139.231		476.351	89.8085	476.351	51.2198	478.28	6.11951				0.000713349	117.241			0.12146	186.992						27.2711	0.000379435	9.31077	0.03098	10.0613	0.02095		-0.85661	9.298	-0.85661	6.22632	-0.85661	7.28869				0.74582	-0.09013	1.98039	-1.4202
2.4125	339.9	2.4125	773.077	2.4125	139.231		478.28	90.5353	478.28	51.5992	480.209	7.49355				0.000800899	120.005			0.15674	189.971						29.4513	0.00015387	10.0613	0.02499	10.8655	0.02253		-0.84109	9.22463	-0.84109	6.11734	-0.84109	7.22226				0.6169	-0.07432	1.96428	-1.3969
2.42281	339.386	2.42281	773.077	2.42281	136.923		480.209	91.7075	480.209	52.8391	482.137	8.84274				0.000898389	122.756			0.19163	192.209						31.7924	0.000353413	10.8655	0.02387	11.7233	0.02232		-0.82583	9.15102	-0.82583	6.16412	-0.82583	7.17368				0.5021	-0.06261	1.94804	-1.37423
2.43312	339.4	2.43312	773.846	2.43312	136.154		482.137	92.6688	482.137	54.102	484.066	10.8005				0.00101	125.544			0.2268	193.994						34.3301	0.000294784	11.7233	0.02278	12.6526	0.02452		-0.81078	9.08025	-0.81078	5.90436	-0.81078	7.16409				0.39453	-0.05336	1.9312	-1.35178
2.44343	338.4	2.44343	773.846	2.44343	136.154		484.066	93.9127	484.066	55.0576	485.994	11.93				0.00112	128.219			0.26197	195.545						37.0644	0.000266298	12.6526	0.02182	13.6713	0.02814		-0.79598	9.05287	-0.79598	5.94398	-0.79598	7.09799				0.29232	-0.0454	1.9161	-1.3307
2.45375	336.771	2.45375	778.462	2.45375	131.538		485.994	94.8157	485.994	55.6013	487.923	13.2267				0.00125	130.84			0.29647	196.886						40.0309	0.00024174	13.6713	0.02092	14.7614	0.02726		-0.78139	8.95587	-0.78139	5.89854	-0.78139	6.8896				0.19541	-0.03857	1.89981	-1.31046
2.46406	339.414	2.46406	773.846	2.46406	130		487.923	95.7361	487.923	56.493	489.851	13.9951				0.0014	133.797			0.33064	198.032						43.2298	0.000101237	14.7614	0.01957	15.9409	0.03052		-0.76699	8.90642	-0.76699	5.93237	-0.76699	6.85341				0.10141	-0.03276	1.88271	-1.28811
2.47437	337.2	2.47437	776.154	2.47437	128.462		489.851	96.3875	489.851	56.9322	491.78	14.1412				0.00156	136.739			0.36536	199.08						46.6789	0.000222535	15.9409	0.01835	17.2097	0.03766		-0.75281	8.87179	-0.75281	5.82258	-0.75281	6.84227				0.00685	-0.02749	1.8661	-1.26636
2.48468	337.614	2.48468	775.385	2.48468	128.462		491.78	97.0602	491.78	56.5321	493.708	14.3242				0.00174	139.66			0.40049	200.085						50.3961	0.000188623	17.2097	0.0174	18.5858	0.0374		-0.73881	8.80928	-0.73881	5.8008	-0.73881	6.7567				-0.08876	-0.02245	1.84906	-1.24522
2.49499	336.229	2.49499	773.846	2.49499	128.462		493.708	97.7109	493.708	55.4319	495.637	14.9505				0.00193	142.579			0.43563	200.984						54.4171	0.000170792	18.5858	0.01639	20.0691	0.01332		-0.72503	8.73999	-0.72503	5.81988	-0.72503	6.8036				-0.18517	-0.01796	1.83262	-1.22454
2.50531	336.229	2.50531	774.615	2.50531	129.231		495.637	98.6208	495.637	54.4925	497.565	15.3666				0.00214	145.466			0.47042	201.787						58.7597	7.29711e-05	20.0691	0.01545	21.6596	0		-0.71141	8.68402	-0.71141	5.65607	-0.71141	6.69312				-0.28219	-0.01398	1.81596	-1.20449
2.51562	336.343	2.51562	774.615	2.51562	132.308		497.565	99.3999	497.565	54.2051	499.494	15.7388				0.00236	148.349			0.50535	202.64						63.4419	0.000155366	21.6596	0.01455	23.3931	0		-0.698	8.62352	-0.698	5.70807	-0.698	6.60959				-0.38199	-0.00976	1.79991	-1.18487
2.52593	335.614	2.52593	774.615	2.52593	131.538		499.494	99.8767	499.494	53.9821	501.423	16.0096				0.0026	151.222			0.54072	203.445						68.4994	0.000133211	23.3931	0.0139	25.2517	0		-0.68476	8.57018	-0.68476	5.61478	-0.68476	6.66293				-0.48637	-0.0058	1.78377	-1.16568
2.53624	333.9	2.53624	773.846	2.53624	131.538		501.423	100.213	501.423	53.9352	503.351	16.527				0.00289	154.075			0.5756	204.224						73.9679	5.79062e-05	25.2517	0.01331	27.2711	0		-0.67168	8.53488	-0.67168	5.49342	-0.67168	6.62815				-0.59359	-0.00197	1.76584	-1.14699
2.54656	334.986	2.54656	771.538	2.54656	130		503.351	100.852	503.351	54.1399	505.28	16.7385				0.00307	156.827			0.61052	204.986						79.8653	0.000120179	27.2711	0.01271	29.4513	0		-0.65878	8.54469	-0.65878	5.60444	-0.65878	6.61113				-0.70635	0.00175	1.75545	-1.12929
2.55687	334.686	2.55687	768.462	2.55687	127.692		505.28	101.268	505.28	54.1274	507.208	17.1167				0.00339	159.609			0.64549	205.829						86.2452	0.000104047	29.4513	0.00862	31.7924	0		-0.64603	8.41442	-0.64603	5.68675	-0.64603	6.6573				-0.82612	0.00585	1.73817	-1.1117
2.56718	333.914	2.56718	763.077	2.56718	124.615		507.208	101.59	507.208	54.3798	509.137	17.5351				0.00366	162.356			0.68077	206.668						93.1255	9.43537e-05	31.7924	0.00942	34.3301	0.30022		-0.63346	8.33994	-0.63346	5.50858	-0.63346	6.52235				-0.95573	0.00992	1.7246	-1.09464
2.57749	334.571	2.57749	763.077	2.57749	121.538		509.137	101.867	509.137	54.8973	511.065	18.0948				0.00397	165.109			0.71571	207.567						100.56	4.13942e-05	34.3301	0.01125	37.0644	0.45558		-0.62103	8.36795	-0.62103	5.46054	-0.62103	6.4643				-1.09518	0.01426	1.71001	-1.07782
2.58781	334.886	2.58781	764.615	2.58781	116.923		511.065	102.232	511.065	55.3787	512.994	18.2766				0.0043	167.84			0.75057	208.524						108.566	8.49318e-05	37.0644	0.01046	40.0309	0.41966		-0.60877	8.32624	-0.60877	5.50825	-0.60877	6.3297				-1.24854	0.01886	1.69546	-1.06142
2.59812	332.8	2.59812	767.692	2.59812	119.231		512.994	102.229	512.994	55.3084	514.922	18.4136				0.00461	170.613			0.78555	209.613						117.233	7.38971e-05	40.0309	0.0095	43.2298	0.29023		-0.59666	8.32254	-0.59666	5.3801	-0.59666	6.35711				-1.42142	0.02407	1.6826	-1.04503
2.60843	331.986	2.60843	767.692	2.60843	119.231		514.922	102.244	514.922	55.5276	516.851	18.4301				0.00495	173.352			0.82045	210.897						126.58	3.25715e-05	43.2298	0.00623	46.6789	0.26756		-0.58467	8.24213	-0.58467	5.33545	-0.58467	6.33435				-1.61998	0.03018	1.66928	-1.02911
2.61874	333.2	2.61874	767.692	2.61874	120.769		516.851	102.428	516.851	55.9152	518.779	18.5912				0.0053	176.062			0.85564	212.481						136.677	6.6177e-05	46.6789	0.00643	50.3961	0.32838		-0.57284	8.16502	-0.57284	5.39677	-0.57284	6.33792				-1.8585	0.03766	1.65633	-1.0136
2.62906	332.529	2.62906	767.692	2.62906	122.308		518.779	102.502	518.779	56.4394	520.708	18.6551				0.00565	178.762			0.89043	214.608						147.596	5.78867e-05	50.3961	0.00745	54.4171	0.29716		-0.56114	8.11836	-0.56114	5.34922	-0.56114	6.30836				-2.15373	0.04762	1.64405	-0.99838
2.63937	332.014	2.63937	768.462	2.63937	123.846		520.708	102.707	520.708	56.8758	522.636	18.9397				0.00602	181.45			0.92519	218.019								54.4171	0.00675	58.7597	0.20525		-0.54958	8.05727	-0.54958	5.21124	-0.54958	6.16661				-2.55418	0.06339	1.63172	-0.98345
2.64968	331.814	2.64968	765.385	2.64968	124.615		522.636	102.921	522.636	57.4164	524.565	19.0476				0.0064	184.15			0.95858	225.619								58.7597	0.00443	63.4419	0.18905		-0.53815	8.04524	-0.53815	5.14387	-0.53815	6.19565				-3.16291	0.09766	1.61968	-0.96868
2.65999	330.286	2.65999	761.538	2.65999	120		524.565	102.997	524.565	57.9363	526.494	19.451				0.00679	186.855			0.99274	306.854								63.4419	0.00455	68.4994	0.23212		-0.52685	7.96565	-0.52685	5.28564	-0.52685	6.19191				-4.92173	0.40518	1.6079	-0.9541
2.6703	331.086	2.6703	761.538	2.6703	113.846		526.494	103.017	526.494	58.1451	528.422	19.841				0.00718	189.477												68.4994	0.00528	73.9679	0.16035		-0.51569	7.87882	-0.51569	5.29422	-0.51569	6.04089						1.59665	-0.94016
2.68062	331.057	2.68062	761.538	2.68062	110		528.422	103.172	528.422	58.1151	530.351	20.3737				0.00756	192.181												73.9679	0.00347	79.8653	0.14765		-0.50463	7.95037	-0.50463	5.12463	-0.50463	6.06132						1.58615	-0.92599
2.69093	330.329	2.69093	762.308	2.69093	107.692		530.351	103.363	530.351	58.3541	532.279	20.6502				0.00798	194.905												79.8653	0.00355	86.2452	0.18129		-0.49371	7.91739	-0.49371	5.22932	-0.49371	6.00761						1.57502	-0.91192
2.70124	328.886	2.70124	764.615	2.70124	108.462		532.279	103.452	532.279	58.5984	534.208	20.7322				0.0084	197.587												86.2452	0.00413	93.1255	0.16446		-0.48289	7.83088	-0.48289	5.2898	-0.48289	5.93315						1.56434	-0.89825
2.71156	330.771	2.71156	763.846	2.71156	106.923		534.208	103.531	534.208	58.88	536.136	20.7105				0.00886	200.451												93.1255	0.00375	100.56	0.11376		-0.4722	7.81769	-0.4722	5.0887	-0.4722	5.97772						1.55312	-0.88386
2.72187	329.371	2.72187	761.538	2.72187	107.692		536.136	103.562	536.136	59.0897	538.065	20.7507				0.00933	203.311												100.56	0.00247	108.566	0.10481		-0.46161	7.80736	-0.46161	5.13544	-0.46161	5.91966						1.54213	-0.86969
2.73218	330.4	2.73218	760	2.73218	106.923		538.065	103.556	538.065	59.3477	539.993	20.6987				0.00982	206.18												108.566	0.00252	117.233	0.12879		-0.45114	7.72902	-0.45114	5.09907	-0.45114	6.00477						1.53112	-0.85568
2.74249	330.271	2.74249	760	2.74249	106.154		539.993	103.519	539.993	59.4047	541.922	20.718				0.0103	209.002												117.233	0.00294	126.58	0.08904		-0.44079	7.76973	-0.44079	5.25264	-0.44079	5.94355						1.52074	-0.84209
2.7528	329.743	2.7528	754.615	2.7528	103.846		541.922	103.551	541.922	59.4807	543.851	20.5308				0.01979	258.365												126.58	0.00194	136.677	0.08198		-0.43052	7.76339	-0.43052	5.16164	-0.43052	5.73602						1.36675	-0.63006
2.76312	326.914	2.76312	753.077	2.76312	101.538		543.851	103.585	543.851	59.6944	545.779	20.299				0.02877	303.662												136.677	0.00197	147.596	0.10087		-0.42038	7.67536	-0.42038	5.06441	-0.42038	5.63358						1.2665	-0.46852
2.77343	327.229	2.77343	748.462	2.77343	100.769		545.779	103.634	545.779	59.8	547.708	19.8919				0.03911	365.283												147.596	0.0023				-0.41032	7.54406	-0.41032	4.97163	-0.41032	5.79349						1.176	-0.28376
2.78374	326.829	2.78374	744.615	2.78374	102.308		547.708	103.643	547.708	59.8104	549.636	19.6887				0.05305	404.992																	-0.40037	7.59835	-0.40037	4.92876	-0.40037	5.73367						1.07723	-0.18056
2.79405	328.814	2.79405	743.846	2.79405	103.846		549.636	103.65	549.636	59.6295	551.565	19.6318				0.09097	426.742																	-0.39051	7.50457	-0.39051	5.23847	-0.39051	5.74054						0.87431	-0.12825
2.80437	327.186	2.80437	743.846	2.80437	106.154		551.565	103.566	551.565	59.3411	553.493	19.6061				0.12202	435.106																	-0.38076	7.4603	-0.38076	5.02642	-0.38076	5.79756						0.74364	-0.10884
2.81468	326.1	2.81468	746.154	2.81468	106.154		553.493	103.596	553.493	59.4172	555.422	19.2829				0.16085	442.083																	-0.37111	7.43454	-0.37111	5.04893	-0.37111	5.79984						0.60283	-0.09293
2.82499	327.543	2.82499	746.154	2.82499	104.615		555.422	103.631	555.422	59.2584	557.35	19.0678				0.19443	446.573																	-0.36153	7.44387	-0.36153	4.95424	-0.36153	5.83198						0.49328	-0.08283
2.8353	328.429	2.8353	746.923	2.8353	102.308		557.35	103.698	557.35	59.0147	559.279	18.8957				0.22865	450.246																	-0.35206	7.42156	-0.35206	4.73538	-0.35206	5.62895						0.38904	-0.07464
2.84562	326.886	2.84562	744.615	2.84562	101.538		559.279	103.683	559.279	58.8568	561.207	18.7256				0.26151	453.24																	-0.34266	7.31438	-0.34266	4.84182	-0.34266	5.50941						0.29363	-0.06801
2.85593	326.186	2.85593	744.615	2.85593	100		561.207	103.683	561.207	58.866	563.136	18.4849				0.29584	455.926																	-0.33336	7.31382	-0.33336	4.74694	-0.33336	5.49125						0.19716	-0.0621
2.86624	326.029	2.86624	744.615	2.86624	101.538		563.136	103.741	563.136	58.724	565.065	18.2067				0.33027	458.322																	-0.32414	7.30785	-0.32414	4.8614	-0.32414	5.57298						0.10242	-0.05686
2.87655	324.829	2.87655	743.077	2.87655	100		565.065	103.865	565.065	58.4896	566.993	17.9187				0.36375	460.443																	-0.31501	7.24383	-0.31501	4.73539	-0.31501	5.69368						0.01123	-0.05224
2.88686	325.143	2.88686	743.846	2.88686	100.769		566.993	103.897	566.993	58.3733	568.922	17.7927				0.39878	462.429																	-0.30597	7.17272	-0.30597	4.8383	-0.30597	5.7634						-0.08409	-0.04794
2.89718	325.443	2.89718	743.077	2.89718	102.308		568.922	103.896	568.922	58.1085	570.85	17.7146				0.43386	464.275																	-0.29699	7.1425	-0.29699	4.81194	-0.29699	5.66506						-0.18028	-0.04395
2.90749	325.171	2.90749	741.538	2.90749	102.308		570.85	103.872	570.85	58.0658	572.779	17.6725				0.46905	466.005																	-0.28811	7.06042	-0.28811	4.85086	-0.28811	5.56585						-0.27833	-0.04024
2.9178	325	2.9178	745.385	2.9178	98.4615		572.779	103.987	572.779	57.9992	574.707	17.5112				0.50422	467.612																	-0.27929	7.07445	-0.27929	4.61599	-0.27929	5.33508						-0.37871	-0.03679
2.92812	325.186	2.92812	742.308	2.92812	94.6154		574.707	104.08	574.707	57.9724	576.636	17.682				0.53883	469.143																	-0.27056	7.10969	-0.27056	4.64296	-0.27056	5.30167						-0.48069	-0.03352
2.93843	324.171	2.93843	740.769	2.93843	94.6154		576.636	104.142	576.636	58.1897	578.564	17.8517				0.57396	470.683																	-0.26191	7.11187	-0.26191	4.71186	-0.26191	5.26956						-0.58843	-0.03025
2.94874	323.514	2.94874	737.692	2.94874	95.3846		578.564	104.241	578.564	58.1511	580.493	17.9432				0.6092	472.108																	-0.25332	7.02821	-0.25332	4.91643	-0.25332	5.28487						-0.70197	-0.02722
2.95905	323.643	2.95905	737.692	2.95905	96.1539		580.493	104.224	580.493	58.4221	582.422	18.0842				0.64399	473.516																	-0.24481	7.02653	-0.24481	4.8642	-0.24481	5.27652						-0.82082	-0.02425
2.96936	323.143	2.96936	737.692	2.96936	99.2308		582.422	104.253	582.422	58.7133	584.35	18.141				0.679	474.901																	-0.23637	7.01142	-0.23637	4.78876	-0.23637	5.13271						-0.94898	-0.02133
2.97968	321.643	2.97968	740.769	2.97968	100		584.35	104.4	584.35	58.6981	586.279	18.014				0.71407	476.302																	-0.22801	6.91811	-0.22801	4.8081	-0.22801	5.15724						-1.08834	-0.01838
2.98999	322.943	2.98999	740.769	2.98999	100		586.279	104.433	586.279	58.7801	588.207	17.9491				0.74898	477.734																	-0.21971	6.84785	-0.21971	4.6803	-0.21971	5.08351						-1.24118	-0.01538
3.0003	323.057	3.0003	742.308	3.0003	100.769		588.207	104.542	588.207	58.8049	590.136	17.7953				0.78422	479.142																	-0.21147	6.85512	-0.21147	4.69457	-0.21147	5.25128						-1.41442	-0.01243
3.01061	323.171	3.01061	742.308	3.01061	97.6923		590.136	104.64	590.136	58.8279	592.064	17.6728				0.81873	480.64																	-0.20332	6.88377	-0.20332	4.81309	-0.20332	5.25836						-1.60943	-0.00931
3.02093	321.9	3.02093	741.538	3.02093	94.6154		592.064	104.689	592.064	58.9767	593.993	17.3949				0.85394	482.234																	-0.19521	6.83534	-0.19521	4.8598	-0.19521	5.16899						-1.84583	-0.006
3.03124	322.457	3.03124	736.923	3.03124	93.8461		593.993	104.754	593.993	58.9582	595.921	17.0998				0.8891	483.928																	-0.18719	6.79027	-0.18719	4.78665	-0.18719	5.06679						-2.14093	-0.0025
3.04155	321.386	3.04155	733.077	3.04155	92.3077		595.921	104.847	595.921	58.8567	597.85	16.698				0.92344	485.698																	-0.17921	6.79399	-0.17921	4.70213	-0.17921	5.12608						-2.53012	0.00116
3.05186	320.8	3.05186	730	3.05186	91.5385		597.85	104.924	597.85	58.6933	599.778	16.2922				0.95823	487.786																	-0.17131	6.84431	-0.17131	4.62523	-0.17131	5.29178						-3.15432	0.00545
3.06218	321.157	3.06218	726.154	3.06218	90		599.778	104.984	599.778	58.4446	601.707	15.7701				0.99412	490.236																	-0.16347	6.77273	-0.16347	4.38578	-0.16347	5.15685						-5.13325	0.01046
3.07249	320.429	3.07249	727.692	3.07249	90		601.707	105.013	601.707	58.3061	603.635	15.2262																						-0.15568	6.78658	-0.15568	4.32909	-0.15568	5.09998
3.0828	321.171	3.0828	727.692	3.0828	85.3846		603.635	105.073	603.635	58.0287	605.564	14.6953																						-0.14797	6.70995	-0.14797	4.60676	-0.14797	5.04839
3.09311	320.343	3.09311	726.154	3.09311	80.7692		605.564	105.162	605.564	57.6221	607.493	14.0533																						-0.1403	6.6217	-0.1403	4.46409	-0.1403	5.22182
3.10343	320.6	3.10343	730	3.10343	80.7692		607.493	105.318	607.493	57.3965	609.421	13.1264																						-0.1327	6.55014	-0.1327	4.31986	-0.1327	5.04231
3.11374	320.171	3.11374	729.231	3.11374	80		609.421	105.329	609.421	57.0263	611.35	12.171																						-0.12516	6.54531	-0.12516	4.5417	-0.12516	4.97233
3.12405	320.371	3.12405	728.462	3.12405	83.0769		611.35	105.315	611.35	56.4624	613.278	11.2609																						-0.11766	6.58949	-0.11766	4.41564	-0.11766	5.07178
3.13436	319.886	3.13436	730	3.13436	82.3077		613.278	105.407	613.278	56.0561	615.207	10.4874																						-0.11023	6.59445	-0.11023	4.35099	-0.11023	4.98631
3.14467	318.257	3.14467	727.692	3.14467	80		615.207	105.533	615.207	55.6307	617.135	9.42336																						-0.10284	6.64294	-0.10284	4.57589	-0.10284	4.94149
3.15499	319.271	3.15499	726.923	3.15499	81.5385		617.135	105.614	617.135	55.035	619.064	8.3702																						-0.09552	6.56225	-0.09552	4.52685	-0.09552	4.85818
3.1653	319.229	3.1653	726.154	3.1653	82.3077		619.064	105.637	619.064	54.5243	620.992	7.30299																						-0.08825	6.59584	-0.08825	4.47429	-0.08825	4.85119
3.17561	319.686	3.17561	728.462	3.17561	81.5385		620.992	105.669	620.992	54.1089	622.921	6.27669																						-0.08103	6.56705	-0.08103	4.65895	-0.08103	5.06738
3.18593	318.171	3.18593	726.923	3.18593	78.4615		622.921	105.756	622.921	53.5439	624.85	4.95527																						-0.07386	6.55162	-0.07386	4.53205	-0.07386	4.95438
3.19624	318.586	3.19624	725.385	3.19624	76.1539		624.85	105.797	624.85	52.8097	626.778	3.4519																						-0.06674	6.55093	-0.06674	4.48966	-0.06674	5.06595
3.20655	318.429	3.20655	726.154	3.20655	78.4615		626.778	105.778	626.778	52.0682	628.707	1.7832																						-0.05968	6.50479	-0.05968	4.42988	-0.05968	4.91635
3.21686	318.357	3.21686	724.615	3.21686	77.6923		628.707	105.827	628.707	51.2812	630.635	0.08911																						-0.05266	6.51914	-0.05266	4.39903	-0.05266	4.91344
3.22717	317.886	3.22717	725.385	3.22717	76.1539		630.635	105.938	630.635	50.4074	632.564	-1.68742																						-0.04569	6.49245	-0.04569	4.47047	-0.04569	5.02976
3.23749	316.729	3.23749	726.154	3.23749	73.8461		632.564	105.99	632.564	49.3229	634.492	-3.21223																						-0.03877	6.41152	-0.03877	4.46802	-0.03877	4.9377
3.2478	316.8	3.2478	724.615	3.2478	72.3077		634.492	106.004	634.492	48.0342	636.421	-4.66422																						-0.03189	6.38756	-0.03189	4.29135	-0.03189	5.05442
3.25811	318.029	3.25811	725.385	3.25811	76.1539		636.421	106.031	636.421	46.4395	638.349	-5.61151																						-0.02507	6.34247	-0.02507	4.19461	-0.02507	4.84573
3.26842	318.629	3.26842	726.154	3.26842	77.6923		638.349	106.042	638.349	44.4293	640.278	-6.34476																						-0.0183	6.29475	-0.0183	4.32694	-0.0183	4.91701
3.27874	317.014	3.27874	725.385	3.27874	76.1539		640.278	106.062	640.278	41.9915	642.207	-6.56831																						-0.01156	6.32341	-0.01156	4.37301	-0.01156	4.98607
3.28905	318.457	3.28905	723.846	3.28905	76.9231		642.207	106.16	642.207	39.1845	644.135	-6.61682																						-0.00487	6.34888	-0.00487	4.31634	-0.00487	4.94351
3.29936	315.786	3.29936	723.846	3.29936	78.4615		644.135	106.168	644.135	36.1155	646.064	-6.31317																						0.0018	6.30637	0.0018	4.45808	0.0018	4.88974
3.30967	316.229	3.30967	723.077	3.30967	77.6923		646.064	106.145	646.064	33.2359	647.992	-5.88811
3.31999	315.3	3.31999	723.846	3.31999	75.3846		647.992	106.164	647.992	30.5964	649.921	-5.14798
3.3303	315.457	3.3303	726.154	3.3303	73.8461		649.921	106.238	649.921	28.602	651.849	-4.35895
3.34061	316.214	3.34061	727.692	3.34061	73.0769		651.849	106.288	651.849	27.4029	653.778	-3.28932
3.35092	314.943	3.35092	727.692	3.35092	70		653.778	106.326	653.778	27.1284	655.706	-2.33803
3.36124	314.814	3.36124	726.923	3.36124	70.7692		655.706	106.354	655.706	27.3343	657.635	-1.17738
3.37155	315.257	3.37155	726.154	3.37155	70		657.635	106.361	657.635	28.2014	659.563	-0.03219
3.38186	315.043	3.38186	723.077	3.38186	69.2308		659.563	106.399	659.563	29.4171	661.492	1.2515
3.39217	314.7	3.39217	724.615	3.39217	70.7692		661.492	106.434	661.492	31.1093	663.42	2.43423
3.40249	314.714	3.40249	724.615	3.40249	70		663.42	106.452	663.42	32.8749	665.349	3.40277
3.4128	313.5	3.4128	723.846	3.4128	65.3846		665.349	106.471	665.349	34.1492	667.278	4.1708
3.42311	313.543	3.42311	723.846	3.42311	63.8462		667.278	106.506	667.278	35.2182	669.206	5.35992
3.43342	314.2	3.43342	725.385	3.43342	62.3077		669.206	106.438	669.206	37.937	671.135	6.06699
3.44373	313.829	3.44373	725.385	3.44373	63.8462		671.135	106.457	671.135	38.9253	673.063	6.97745
3.45405	314.157	3.45405	722.308	3.45405	61.5385		673.063	106.495	673.063	40.1178	674.992	7.82533
3.46436	313.329	3.46436	717.692	3.46436	63.8462		674.992	106.445	674.992	41.471	676.92	8.69569
3.47467	314.814	3.47467	715.385	3.47467	66.9231		676.92	106.44	676.92	42.9883	678.849	9.44635
3.48498	313.029	3.48498	713.846	3.48498	69.2308		678.849	106.452	678.849	44.53	680.778	10.3961
3.4953	313.957	3.4953	716.154	3.4953	69.2308		680.778	106.43	680.778	46.1126	682.706	11.2911
3.50561	313.471	3.50561	716.923	3.50561	68.4615		682.706	106.405	682.706	47.319	684.635	12.1631
3.51592	312.171	3.51592	717.692	3.51592	64.6154		684.635	106.426	684.635	48.4305	686.563	12.8153
3.52623	313.5	3.52623	721.538	3.52623	63.0769		686.563	106.451	686.563	49.2508	688.492	13.4289
3.53655	313.014	3.53655	721.538	3.53655	61.5385		688.492	106.506	688.492	49.9542	690.42	13.8581
3.54686	312.829	3.54686	719.231	3.54686	61.5385		690.42	106.58	690.42	50.534	692.349	14.2536
3.55717	310.471	3.55717	719.231	3.55717	60.7692		692.349	106.59	692.349	51.047	694.277	14.4349
3.56748	311.014	3.56748	719.231	3.56748	61.5385		694.277	106.575	694.277	51.2283	696.206	14.5215
3.5778	311.1	3.5778	719.231	3.5778	63.8462		696.206	106.564	696.206	51.313	698.134	14.4215
3.58811	312.429	3.58811	717.692	3.58811	63.0769		698.134	106.519	698.134	51.2366	700.063	14.2886
3.59842	310.386	3.59842	718.462	3.59842	63.0769		700.063	106.53	700.063	50.9968	701.991	14.0526
3.60873	311.171	3.60873	718.462	3.60873	63.0769		701.991	106.524	701.991	50.5623	703.92	13.9612
3.61904	311.057	3.61904	717.692	3.61904	63.8462		703.92	106.498	703.92	50.6182	705.849	13.8358
3.62936	311.057	3.62936	716.923	3.62936	64.6154		705.849	106.466	705.849	51.2572	707.777	13.5572
3.63967	310.514	3.63967	713.077	3.63967	65.3846		707.777	106.427	707.777	52.044	709.706	13.015
3.64998	310.014	3.64998	710.769	3.64998	66.9231		709.706	106.381	709.706	52.4111	711.634	12.3182
3.6603	310.843	3.6603	713.846	3.6603	66.1539		711.634	106.293	711.634	52.4747	713.563	11.2476
3.67061	309.886	3.67061	716.154	3.67061	66.1539		713.563	106.227	713.563	52.0572	715.491	10.1014
3.68092	308.543	3.68092	715.385	3.68092	66.9231		715.491	106.174	715.491	51.1615	717.42	9.50082
3.69123	308.771	3.69123	713.077	3.69123	63.0769		717.42	106.107	717.42	50.1626	719.348	10.1379
3.70154	309.057	3.70154	713.846	3.70154	62.3077		719.348	106.005	719.348	50.2368	721.277	11.8567
3.71186	309.729	3.71186	713.077	3.71186	60.7692		721.277	105.858	721.277	51.8602	723.206	13.861
3.72217	307.957	3.72217	713.077	3.72217	59.2308		723.206	105.686	723.206	54.1717	725.134	15.18
3.73248	309.514	3.73248	711.538	3.73248	56.9231		725.134	105.482	725.134	56.0861	727.063	15.6142
3.74279	309	3.74279	711.538	3.74279	55.3846		727.063	105.281	727.063	57.1424	728.991	15.361
3.75311	307.143	3.75311	712.308	3.75311	56.1538		728.991	105.098	728.991	57.3396	730.92	14.8701
3.76342	307.714	3.76342	711.538	3.76342	54.6154		730.92	104.917	730.92	57.1407	732.848	14.2822
3.77373	307.786	3.77373	713.077	3.77373	56.9231		732.848	104.753	732.848	56.7089	734.777	13.6759
3.78404	308	3.78404	711.538	3.78404	57.6923		734.777	104.619	734.777	56.2293	736.705	13.0345
3.79436	307.329	3.79436	710	3.79436	56.9231		736.705	104.497	736.705	55.5502	738.634	12.3927
3.80467	307.029	3.80467	707.692	3.80467	60		738.634	104.358	738.634	54.9562	740.562	11.6223
3.81498	307.271	3.81498	707.692	3.81498	58.4615		740.562	104.197	740.562	54.5935	742.491	10.8503
3.82529	307.229	3.82529	706.154	3.82529	56.9231		742.491	104.088	742.491	54.6541	744.42	9.8735
3.83561	306.6	3.83561	705.385	3.83561	56.9231		744.42	103.944	744.42	54.9013	746.348	8.84483
3.84592	305.686	3.84592	705.385	3.84592	56.1538		746.348	103.739	746.348	55.063	748.277	7.72185
3.85623	305.471	3.85623	705.385	3.85623	56.9231		748.277	103.565	748.277	54.8282	750.205	6.38548
3.86654	306.686	3.86654	705.385	3.86654	56.1538		750.205	103.42	750.205	54.1122	752.134	4.6648
3.87685	306.014	3.87685	706.923	3.87685	55.3846		752.134	103.195	752.134	52.4367	754.062	2.88068
3.88717	305.929	3.88717	707.692	3.88717	54.6154		754.062	102.931	754.062	49.8415	755.991	1.49384
3.89748	306.057	3.89748	706.154	3.89748	53.8462		755.991	102.67	755.991	47.6713	757.919	0.92351
3.90779	304.857	3.90779	706.154	3.90779	54.6154		757.919	102.394	757.919	47.3235	759.848	1.1068
3.9181	304.657	3.9181	708.462	3.9181	52.3077		759.848	102.101	759.848	48.9312	761.777	2.0592
3.92842	305.457	3.92842	707.692	3.92842	52.3077		761.777	101.798	761.777	51.7408	763.705	3.38803
3.93873	304.457	3.93873	706.923	3.93873	53.0769		763.705	101.483	763.705	54.0966	765.634	4.65562
3.94904	304.486	3.94904	706.923	3.94904	50.7692		765.634	101.159	765.634	55.5031	767.562	5.50571
3.95935	304.214	3.95935	707.692	3.95935	51.5385		767.562	100.794	767.562	56.2672	769.491	5.99841
3.96967	303.686	3.96967	706.923	3.96967	50.7692		769.491	100.332	769.491	56.7241	771.419	6.10788
3.97998	304.6	3.97998	704.615	3.97998	50		771.419	99.7432	771.419	57.0677	773.348	5.96738
3.99029	304.929	3.99029	701.538	3.99029	50.7692		773.348	99.0669	773.348	57.508	775.276	5.66438
4.0006	304.871	4.0006	700	4.0006	51.5385		775.276	98.3683	775.276	57.7666	777.205	5.5073
4.01092	304.043	4.01092	700	4.01092	53.0769		777.205	97.7513	777.205	57.8388	779.133	5.49593
4.02123	304.243	4.02123	700.769	4.02123	54.6154		779.133	97.2192	779.133	57.6963	781.062	5.81905
4.03154	304.043	4.03154	700	4.03154	55.3846		781.062	96.8567	781.062	57.6022	782.99	6.41344
4.04185	303.629	4.04185	699.231	4.04185	56.1538		782.99	96.7211	782.99	57.5213	784.919	7.32047
4.05217	303.014	4.05217	700	4.05217	53.8462		784.919	96.8293	784.919	57.4896	786.848	8.36552
4.06248	303.943	4.06248	700	4.06248	53.0769		786.848	97.134	786.848	57.5496	788.776	9.5928
4.07279	304.214	4.07279	700	4.07279	53.0769		788.776	97.5296	788.776	57.812	790.705	10.6481
4.0831	304.729	4.0831	700	4.0831	51.5385		790.705	97.8924	790.705	57.9112	792.633	11.4648
4.09342	304.671	4.09342	700.769	4.09342	50.7692		792.633	98.1572	792.633	58.0062	794.562	12.1424
4.10373	304.129	4.10373	701.538	4.10373	48.4615		794.562	98.2708	794.562	58.119	796.49	12.6688
4.11404	303.886	4.11404	703.077	4.11404	47.6923		796.49	98.3364	796.49	58.2148	798.419	12.9214
4.12435	304.2	4.12435	703.846	4.12435	46.1538		798.419	98.3664	798.419	58.258	800.347	13.0561
4.13467	304.586	4.13467	700.769	4.13467	46.1538		800.347	98.392	800.347	58.246	802.276	13.1466
4.14498	305.414	4.14498	698.462	4.14498	48.4615		802.276	98.3984	802.276	58.0907	804.205	13.4228
4.15529	303.414	4.15529	696.923	4.15529	50		804.205	98.4576	804.205	58.1046	806.133	13.8189
4.1656	305.457	4.1656	696.154	4.1656	50		806.133	98.5459	806.133	58.2159	808.062	14.2117
4.17591	305.871	4.17591	695.385	4.17591	50.7692		808.062	98.6747	808.062	58.4417	809.99	14.5404
4.18623	306.071	4.18623	694.615	4.18623	51.5385		809.99	98.8009	809.99	58.6971	811.919	14.9776
4.19654	306	4.19654	695.385	4.19654	50		811.919	98.9801	811.919	58.993	813.847	15.4165
4.20685	306.5	4.20685	697.692	4.20685	49.2308		813.847	99.2148	813.847	59.211	815.776	15.7891
4.21716	305.714	4.21716	700	4.21716	46.9231		815.776	99.4446	815.776	59.3017	817.704	15.9715
4.22748	305.143	4.22748	700	4.22748	43.8462		817.704	99.6377	817.704	59.3567	819.633	16.1682
4.23779	305.014	4.23779	700	4.23779	41.5385		819.633	99.8572	819.633	59.4692	821.562	16.3801
4.2481	304.914	4.2481	700.769	4.2481	43.0769		821.562	100.109	821.562	59.5064	823.49	16.6197
4.25841	305.529	4.25841	702.308	4.25841	41.5385		823.49	100.373	823.49	59.5535	825.419	16.7506
4.26872	305.914	4.26872	703.077	4.26872	41.5385		825.419	100.629	825.419	59.6399	827.347	16.9737
4.27904	305.857	4.27904	697.692	4.27904	42.3077		827.347	100.92	827.347	59.7572	829.276	17.2071
4.28935	306.771	4.28935	695.385	4.28935	44.6154		829.276	101.2	829.276	59.7924	831.204	17.4226
4.29966	306.743	4.29966	691.538	4.29966	45.3846		831.204	101.531	831.204	59.8709	833.133	17.588
4.30997	308.529	4.30997	691.538	4.30997	44.6154		833.133	101.861	833.133	59.8851	835.061	17.7859
4.32029	306.971	4.32029	691.538	4.32029	43.8462		835.061	102.171	835.061	59.866	836.99	17.9265
4.3306	308.129	4.3306	691.538	4.3306	43.8462		836.99	102.502	836.99	59.9314	838.918	18.0563
4.34091	309.143	4.34091	693.077	4.34091	42.3077		838.918	102.827	838.918	60.0684	840.847	18.1656
4.35122	312.471	4.35122	695.385	4.35122	43.0769		840.847	103.111	840.847	60.0556	842.775	18.3525
4.36154	311.229	4.36154	696.923	4.36154	40.7692		842.775	103.382	842.775	60.0387	844.704	18.4809
4.37185	313.757	4.37185	696.923	4.37185	41.5385		844.704	103.657	844.704	60.0196	846.633	18.5823
4.38216	315.586	4.38216	693.846	4.38216	40.7692		846.633	103.931	846.633	60.0644	848.561	18.7114
4.39247	316.371	4.39247	693.846	4.39247	42.3077		848.561	104.239	848.561	60.0869	850.49	18.9315
4.40279	319.271	4.40279	692.308	4.40279	42.3077		850.49	104.548	850.49	60.1814	852.418	19.0666
4.4131	322.2	4.4131	692.308	4.4131	40.7692		852.418	104.795	852.418	60.2589	854.347	19.2536
4.42341	324.186	4.42341	693.846	4.42341	42.3077		854.347	105.06	854.347	60.3259	856.275	19.4195
4.43372	325.743	4.43372	693.846	4.43372	42.3077		856.275	105.288	856.275	60.3274	858.204	19.5649
4.44404	330.629	4.44404	693.077	4.44404	41.5385		858.204	105.482	858.204	60.3101	860.132	19.6342
4.45435	332.157	4.45435	694.615	4.45435	42.3077		860.132	105.667	860.132	60.2597	862.061	19.7084
4.46466	337.786	4.46466	693.846	4.46466	40		862.061	105.861	862.061	60.3376	863.99	19.7381
4.47497	342.114	4.47497	693.846	4.47497	39.2308		863.99	106.012	863.99	60.3637	865.918	19.7346
4.48529	347.057	4.48529	692.308	4.48529	37.6923		865.918	106.087	865.918	60.3463	867.847	19.5892
4.4956	353.586	4.4956	692.308	4.4956	38.4615		867.847	106.105	867.847	60.3416	869.775	19.4455
4.50591	360.271	4.50591	691.538	4.50591	37.6923		869.775	106.124	869.775	60.4142	871.704	19.2512
4.51622	365.086	4.51622	691.538	4.51622	36.9231		871.704	106.101	871.704	60.5127	873.632	19.0514
4.52654	374.157	4.52654	691.538	4.52654	39.2308		873.632	106.008	873.632	60.5682	875.561	18.825
4.53685	385.529	4.53685	692.308	4.53685	38.4615		875.561	105.934	875.561	60.6257	877.489	18.597
4.54716	396.229	4.54716	690.769	4.54716	39.2308		877.489	105.808	877.489	60.748	879.418	18.3089
4.55747	407.643	4.55747	693.846	4.55747	38.4615		879.418	105.623	879.418	60.7254	881.346	18.0024
4.56778	426.414	4.56778	694.615	4.56778	36.9231		881.346	105.484	881.346	60.715	883.275	17.6901
4.5781	440.529	4.5781	694.615	4.5781	36.1538		883.275	105.348	883.275	60.7328	885.203	17.3947
4.58841	455.8	4.58841	695.385	4.58841	35.3846		885.203	105.179	885.203	60.7475	887.132	17.1154
4.59872	468.129	4.59872	693.846	4.59872	34.6154		887.132	105.021	887.132	60.7805	889.061	16.8717
4.60904	479.214	4.60904	692.308	4.60904	32.3077		889.061	104.867	889.061	60.8153	890.989	16.5932
4.61935	477.529	4.61935	691.538	4.61935	32.3077		890.989	104.713	890.989	60.8139	892.918	16.3707
4.62966	467.657	4.62966	690	4.62966	34.6154		892.918	104.565	892.918	60.8758	894.846	16.1422
4.63997	446.043	4.63997	690.769	4.63997	33.0769		894.846	104.429	894.846	60.8596	896.775	15.9399
4.65028	415.114	4.65028	689.231	4.65028	34.6154		896.775	104.329	896.775	60.9092	898.703	15.7509
4.6606	388.371	4.6606	690.769	4.6606	36.1538		898.703	104.225	898.703	61.0232	900.632	15.5834
4.67091	363.143	4.67091	690.769	4.67091	40.7692		900.632	104.124	900.632	61.0789	902.56	15.3749
4.68122	341.143	4.68122	690	4.68122	43.8462		902.56	104.03	902.56	61.0442	904.489	15.2293
4.69153	326.257	4.69153	690	4.69153	46.9231		904.489	103.945	904.489	61.0812	906.418	15.0836
4.70185	317.343	4.70185	689.231	4.70185	48.4615		906.418	103.854	906.418	61.1008	908.346	14.9582
4.71216	312.243	4.71216	687.692	4.71216	48.4615		908.346	103.784	908.346	61.1593	910.275	14.86
4.72247	307.686	4.72247	686.154	4.72247	48.4615		910.275	103.713	910.275	61.1803	912.203	14.8108
4.73278	305.857	4.73278	683.846	4.73278	50		912.203	103.649	912.203	61.1973	914.132	14.7735
4.7431	304.143	4.7431	683.846	4.7431	47.6923		914.132	103.591	914.132	61.2459	916.06	14.8053
4.75341	302.686	4.75341	684.615	4.75341	46.9231		916.06	103.562	916.06	61.2822	917.989	14.7899
4.76372	301.357	4.76372	685.385	4.76372	46.9231		917.989	103.542	917.989	61.288	919.917	14.7925
4.77403	300.557	4.77403	686.154	4.77403	46.9231		919.917	103.494	919.917	61.3598	921.846	14.7713
4.78435	299.429	4.78435	686.154	4.78435	47.6923		921.846	103.42	921.846	61.3888	923.774	14.7612
4.79466	298.9	4.79466	688.462	4.79466	49.2308		923.774	103.342	923.774	61.3762	925.703	14.7399
4.80497	298.271	4.80497	691.538	4.80497	50		925.703	103.254	925.703	61.3261	927.632	14.7286
4.81528	298.1	4.81528	690	4.81528	49.2308		927.632	103.191	927.632	61.3372	929.56	14.6287
4.82559	298.214	4.82559	688.462	4.82559	48.4615		929.56	103.126	929.56	61.2926	931.489	14.4662
4.83591	296.529	4.83591	686.923	4.83591	47.6923		931.489	103.034	931.489	61.1442	933.417	14.2241
4.84622	297.471	4.84622	685.385	4.84622	46.1538		933.417	102.95	933.417	61.0163	935.346	13.9692
4.85653	297.071	4.85653	686.154	4.85653	43.8462		935.346	102.879	935.346	60.8291	937.274	13.6321
4.86684	297.014	4.86684	683.846	4.86684	42.3077		937.274	102.752	937.274	60.4836	939.203	13.2585
4.87716	296.1	4.87716	683.846	4.87716	42.3077		939.203	102.624	939.203	60.2071	941.131	12.8523
4.88747	295.729	4.88747	683.077	4.88747	41.5385		941.131	102.502	941.131	60.1255	943.06	12.5165
4.89778	295.729	4.89778	683.846	4.89778	40.7692		943.06	102.37	943.06	60.1915	944.989	12.2478
4.90809	296.014	4.90809	683.846	4.90809	39.2308		944.989	102.207	944.989	60.2775	946.917	12.0765
4.91841	295.686	4.91841	682.308	4.91841	38.4615		946.917	102.035	946.917	60.3979	948.846	11.8353
4.92872	295.471	4.92872	683.846	4.92872	38.4615		948.846	101.842	948.846	60.5049	950.774	11.4968
4.93903	295.271	4.93903	683.846	4.93903	37.6923		950.774	101.653	950.774	60.6323	952.703	11.0249
4.94934	295.5	4.94934	683.077	4.94934	36.1538		952.703	101.472	952.703	60.7412	954.631	10.4569
4.95966	295.229	4.95966	684.615	4.95966	33.8462		954.631	101.286	954.631	60.8486	956.56	9.80246
4.96997	294.914	4.96997	686.923	4.96997	33.8462		956.56	101.063	956.56	60.9492	958.488	9.09806
4.98028	294.6	4.98028	689.231	4.98028	34.6154		958.488	100.824	958.488	61.0583	960.417	8.31602
4.99059	294.8	4.99059	687.692	4.99059	32.3077		960.417	100.59	960.417	61.1714	962.346	7.51422
5.00091	295.357	5.00091	687.692	5.00091	32.3077		962.346	100.347	962.346	61.2974	964.274	6.60152
5.01122	295.143	5.01122	686.923	5.01122	31.5385		964.274	100.091	964.274	61.3598	966.202	5.63101
5.02153	294.571	5.02153	686.154	5.02153	33.0769		966.202	99.8305	966.202	61.405	968.131	4.60333
5.03184	294.686	5.03184	684.615	5.03184	34.6154		968.131	99.5577	968.131	61.4495	970.06	3.54866
5.04216	294.7	5.04216	682.308	5.04216	33.0769		970.06	99.2668	970.06	61.5488	971.988	2.41045
5.05247	294.871	5.05247	680	5.05247	32.3077		971.988	98.9394	971.988	61.6008	973.917	1.22396
5.06278	294.329	5.06278	679.231	5.06278	31.5385		973.917	98.5659	973.917	61.6505	975.845	-0.02318
5.07309	294.129	5.07309	680.769	5.07309	30.7692		975.845	98.1457	975.845	61.6632	977.774	-1.24393
5.0834	294.114	5.0834	680.769	5.0834	30.7692		977.774	97.6702	977.774	61.6798	979.702	-2.46456
5.09372	294.3	5.09372	680	5.09372	29.2308		979.702	97.1223	979.702	61.7322	981.631	-3.65224
5.10403	294.114	5.10403	681.538	5.10403	30.7692		981.631	96.5197	981.631	61.8023	983.559	-4.79881
5.11434	294.057	5.11434	682.308	5.11434	32.3077		983.559	95.8809	983.559	61.8361	985.488	-5.86066
5.12465	293.771	5.12465	683.077	5.12465	34.6154		985.488	95.1625	985.488	61.8374	987.417	-6.87947
5.13497	293.686	5.13497	683.077	5.13497	34.6154		987.417	94.3522	987.417	61.8298	989.345	-7.76003
5.14528	293.686	5.14528	683.077	5.14528	34.6154		989.345	93.493	989.345	61.9007	991.274	-8.57758
5.15559	293.657	5.15559	683.077	5.15559	35.3846		991.274	92.5554	991.274	61.9673	993.202	-9.28769
5.1659	293.8	5.1659	682.308	5.1659	34.6154		993.202	91.5691	993.202	62.0092	995.131	-9.90212
5.17622	293.557	5.17622	681.538	5.17622	33.0769		995.131	90.549	995.131	62.0394	997.059	-10.3897
5.18653	293.671	5.18653	680.769	5.18653	33.0769		997.059	89.485	997.059	62.0868	998.988	-10.828
5.19684	293.686	5.19684	680	5.19684	33.0769		998.988	88.3568	998.988	62.1167	1000.92	-11.182
5.20715	293.357	5.20715	678.462	5.20715	33.0769		1000.92	87.2214	1000.92	62.1717	1002.85	-11.5239
5.21746	293.686	5.21746	679.231	5.21746	32.3077		1002.85	86.0798	1002.85	62.1866	1004.77	-11.8188
5.22778	293.429	5.22778	679.231	5.22778	32.3077		1004.77	84.9329	1004.77	62.222	1006.7	-12.0621
5.23809	293.343	5.23809	680	5.23809	29.2308		1006.7	83.7811	1006.7	62.2617	1008.63	-12.1926
5.2484	293.629	5.2484	680.769	5.2484	29.2308		1008.63	82.6506	1008.63	62.3086	1010.56	-12.292
5.25871	293.186	5.25871	680.769	5.25871	27.6923		1010.56	81.5356	1010.56	62.3267	1012.49	-12.3359
5.26903	293.686	5.26903	680.769	5.26903	25.3846		1012.49	80.4715	1012.49	62.3343	1014.42	-12.3793
5.27934	293	5.27934	680.769	5.27934	25.3846		1014.42	79.446	1014.42	62.3136	1016.35	-12.3545
5.28965	293.429	5.28965	680	5.28965	24.6154		1016.35	78.483	1016.35	62.2738	1018.27	-12.2998
5.29996	293.214	5.29996	678.462	5.29996	25.3846		1018.27	77.5599	1018.27	62.1742	1020.2	-12.1824
5.31028	293.057	5.31028	677.692	5.31028	24.6154		1020.2	76.7142	1020.2	62.0606	1022.13	-12.0843
5.32059	292.871	5.32059	676.923	5.32059	23.0769		1022.13	75.9365	1022.13	61.9977	1024.06	-11.9419
5.3309	293.314	5.3309	676.154	5.3309	22.3077		1024.06	75.2418	1024.06	62.059	1025.99	-11.7925
5.34121	293.271	5.34121	675.385	5.34121	21.5385		1025.99	74.6278	1025.99	62.1881	1027.92	-11.6038
5.35153	293.243	5.35153	676.923	5.35153	21.5385		1027.92	74.1031	1027.92	62.3849	1029.85	-11.4052
5.36184	292.729	5.36184	677.692	5.36184	22.3077		1029.85	73.6369	1029.85	62.5737	1031.77	-11.1902
5.37215	293.129	5.37215	678.462	5.37215	22.3077		1031.77	73.2607	1031.77	62.76	1033.7	-11.0345
5.38246	293.129	5.38246	679.231	5.38246	21.5385		1033.7	72.9407	1033.7	62.8759	1035.63	-10.886
5.39278	293.586	5.39278	678.462	5.39278	23.0769		1035.63	72.6827	1035.63	62.9667	1037.56	-10.7683
5.40309	292.986	5.40309	677.692	5.40309	23.8462		1037.56	72.4556	1037.56	62.9751	1039.49	-10.6444
5.4134	293.386	5.4134	677.692	5.4134	21.5385		1039.49	72.2761	1039.49	62.9704	1041.42	-10.528
5.42371	293.314	5.42371	676.923	5.42371	20		1041.42	72.1193	1041.42	62.9981	1043.34	-10.3674
5.43403	292.771	5.43403	675.385	5.43403	20.7692		1043.34	71.9986	1043.34	63.0242	1045.27	-10.2718
5.44434	292.786	5.44434	676.154	5.44434	20		1045.27	71.8928	1045.27	62.9877	1047.2	-10.1907
5.45465	292.886	5.45465	677.692	5.45465	20		1047.2	71.8147	1047.2	62.9917	1049.13	-10.1491
5.46496	292.786	5.46496	678.462	5.46496	19.2308		1049.13	71.7454	1049.13	62.9581	1051.06	-10.1201
5.47527	292.8	5.47527	678.462	5.47527	20		1051.06	71.7208	1051.06	62.8915	1052.99	-10.1329
5.48559	292.929	5.48559	678.462	5.48559	19.2308		1052.99	71.709	1052.99	62.776	1054.92	-10.1203
5.4959	292.657	5.4959	678.462	5.4959	18.4615		1054.92	71.7283	1054.92	62.6713	1056.84	-10.1317
5.50621	292.757	5.50621	676.923	5.50621	17.6923		1056.84	71.7503	1056.84	62.5311	1058.77	-10.1394
5.51652	292.543	5.51652	676.154	5.51652	16.1538		1058.77	71.8007	1058.77	62.3884	1060.7	-10.1649
5.52684	292.614	5.52684	675.385	5.52684	15.3846		1060.7	71.8515	1060.7	62.3038	1062.63	-10.1421
5.53715	292.857	5.53715	673.846	5.53715	17.6923		1062.63	71.9413	1062.63	62.323	1064.56	-10.1508
5.54746	292.4	5.54746	673.077	5.54746	19.2308		1064.56	72.0407	1064.56	62.4844	1066.49	-10.1469
5.55777	292.614	5.55777	673.077	5.55777	19.2308		1066.49	72.1546	1066.49	62.7486	1068.42	-10.1555
5.56809	292.586	5.56809	674.615	5.56809	19.2308		1068.42	72.2989	1068.42	62.9578	1070.34	-10.1534
5.5784	292.586	5.5784	674.615	5.5784	20		1070.34	72.4673	1070.34	63.1002	1072.27	-10.1837
5.58871	292.257	5.58871	675.385	5.58871	19.2308		1072.27	72.6291	1072.27	63.17	1074.2	-10.1822
5.59902	292.514	5.59902	675.385	5.59902	19.2308		1074.2	72.8233	1074.2	63.2191	1076.13	-10.1414
5.60934	292.343	5.60934	675.385	5.60934	19.2308		1076.13	73.0168	1076.13	63.2569	1078.06	-10.0157
5.61965	292.714	5.61965	675.385	5.61965	19.2308		1078.06	73.2339	1078.06	63.2844	1079.99	-9.82928
5.62996	292.957	5.62996	674.615	5.62996	19.2308		1079.99	73.4561	1079.99	63.2507	1081.91	-9.56726
5.64027	292.529	5.64027	673.846	5.64027	20		1081.91	73.7074	1081.91	63.1865	1083.84	-9.29422
5.65059	292.7	5.65059	673.846	5.65059	19.2308		1083.84	73.9789	1083.84	63.0478	1085.77	-9.02522
5.6609	292.357	5.6609	675.385	5.6609	18.4615		1085.77	74.2767	1085.77	62.8942	1087.7	-8.81094
5.67121	292.6	5.67121	675.385	5.67121	16.9231		1087.7	74.5768	1087.7	62.6711	1089.63	-8.60157
5.68152	292.657	5.68152	677.692	5.68152	16.9231		1089.63	74.903	1089.63	62.3685	1091.56	-8.4285
5.69184	292.8	5.69184	677.692	5.69184	16.9231		1091.56	75.2497	1091.56	61.9233	1093.49	-8.23339
5.70215	292.529	5.70215	676.923	5.70215	16.9231		1093.49	75.6491	1093.49	61.4151	1095.41	-8.02933
5.71246	292.043	5.71246	677.692	5.71246	16.9231		1095.41	76.0819	1095.41	60.8558	1097.34	-7.8313
5.72277	292.386	5.72277	676.154	5.72277	17.6923		1097.34	76.5422	1097.34	60.2605	1099.27	-7.65501
5.73309	292.314	5.73309	675.385	5.73309	17.6923		1099.27	77.0425	1099.27	59.6343	1101.2	-7.43153
5.7434	292.214	5.7434	676.154	5.7434	18.4615		1101.2	77.5895	1101.2	59.0405	1103.13	-7.20439
5.75371	292.257	5.75371	676.923	5.75371	18.4615		1103.13	78.1688	1103.13	58.5917	1105.06	-6.9443
5.76402	292.457	5.76402	678.462	5.76402	18.4615		1105.06	78.8097	1105.06	58.4334	1106.99	-6.624
5.77433	292.257	5.77433	677.692	5.77433	16.9231		1106.99	79.493	1106.99	58.5718	1108.91	-6.15346
5.78465	292.671	5.78465	678.462	5.78465	16.9231		1108.91	80.2131	1108.91	59.1004	1110.84	-5.54376
5.79496	291.986	5.79496	676.154	5.79496	16.1538		1110.84	80.9623	1110.84	59.8899	1112.77	-4.7814
5.80527	291.886	5.80527	674.615	5.80527	16.1538		1112.77	81.7427	1112.77	60.7537	1114.7	-3.96251
5.81558	292.2	5.81558	673.077	5.81558	16.1538		1114.7	82.5259	1114.7	61.4749	1116.63	-3.10418
5.8259	292.314	5.8259	673.077	5.8259	15.3846		1116.63	83.3067	1116.63	62.0051	1118.56	-2.30431
5.83621	292.043	5.83621	673.077	5.83621	15.3846		1118.56	84.0636	1118.56	62.3385	1120.49	-1.56307
5.84652	292.543	5.84652	673.846	5.84652	16.9231		1120.49	84.7831	1120.49	62.5882	1122.41	-0.85596
5.85683	292.357	5.85683	676.154	5.85683	18.4615		1122.41	85.4576	1122.41	62.8336	1124.34	-0.13739
5.86715	292.314	5.86715	677.692	5.86715	17.6923		1124.34	86.0961	1124.34	63.0823	1126.27	0.56244
5.87746	292.486	5.87746	678.462	5.87746	17.6923		1126.27	86.6877	1126.27	63.2615	1128.2	1.25996
5.88777	292.057	5.88777	677.692	5.88777	18.4615		1128.2	87.2479	1128.2	63.4193	1130.13	1.93895
5.89808	291.9	5.89808	677.692	5.89808	18.4615		1130.13	87.7592	1130.13	63.5407	1132.06	2.63203
5.90839	292.129	5.90839	676.154	5.90839	16.9231		1132.06	88.2468	1132.06	63.6279	1133.99	3.35493
5.91871	292.186	5.91871	676.923	5.91871	16.9231		1133.99	88.6984	1133.99	63.6624	1135.91	4.08649
5.92902	292.086	5.92902	676.923	5.92902	16.9231		1135.91	89.1167	1135.91	63.712	1137.84	4.80516
5.93933	292.271	5.93933	676.923	5.93933	15.3846		1137.84	89.5036	1137.84	63.7476	1139.77	5.5541
5.94965	292.143	5.94965	676.154	5.94965	16.1538		1139.77	89.8767	1139.77	63.7772	1141.7	6.31113
5.95996	292.671	5.95996	675.385	5.95996	16.9231		1141.7	90.2297	1141.7	63.7683	1143.63	7.09153
5.97027	292.157	5.97027	674.615	5.97027	16.9231		1143.63	90.5605	1143.63	63.7469	1145.56	7.89088
5.98058	292.043	5.98058	673.846	5.98058	16.9231		1145.56	90.8786	1145.56	63.7025	1147.49	8.69031
5.99089	292.014	5.99089	673.846	5.99089	17.6923		1147.49	91.1982	1147.49	63.703	1149.41	9.45119
6.00121	292.043	6.00121	673.846	6.00121	16.9231		1149.41	91.5063	1149.41	63.7162	1151.34	10.2069
6.01152	292.143	6.01152	673.846	6.01152	16.1538		1151.34	91.7941	1151.34	63.731	1153.27	10.9072
6.02183	292.1	6.02183	675.385	6.02183	16.1538		1153.27	92.0607	1153.27	63.6998	1155.2	11.5859
6.03214	292.286	6.03214	675.385	6.03214	13.8461		1155.2	92.3273	1155.2	63.6783	1157.13	12.2184
6.04246	292.2	6.04246	676.154	6.04246	13.0769		1157.13	92.5944	1157.13	63.6808	1159.06	12.7976
6.05277	292.314	6.05277	675.385	6.05277	13.8461		1159.06	92.8467	1159.06	63.7036	1160.99	13.3149
6.06308	291.886	6.06308	674.615	6.06308	14.6154		1160.99	93.0815	1160.99	63.7278	1162.91	13.7879
6.07339	292.229	6.07339	673.846	6.07339	15.3846		1162.91	93.307	1162.91	63.7373	1164.84	14.2118
6.08371	292.214	6.08371	673.077	6.08371	15.3846		1164.84	93.5306	1164.84	63.7223	1166.77	14.6067
6.09402	292.114	6.09402	674.615	6.09402	16.1538		1166.77	93.7472	1166.77	63.7209	1168.7	14.9468
6.10433	292.086	6.10433	674.615	6.10433	15.3846		1168.7	93.9596	1168.7	63.6933	1170.63	15.2399
6.11464	292.186	6.11464	675.385	6.11464	15.3846		1170.63	94.1611	1170.63	63.687	1172.56	15.5006
6.12496	292.271	6.12496	674.615	6.12496	15.3846		1172.56	94.3447	1172.56	63.6449	1174.49	15.7363
6.13527	292.029	6.13527	673.846	6.13527	14.6154		1174.49	94.5341	1174.49	63.6239	1176.41	15.9488
6.14558	291.886	6.14558	673.846	6.14558	16.1538		1176.41	94.7244	1176.41	63.6147	1178.34	16.1579
6.15589	291.857	6.15589	673.077	6.15589	16.9231		1178.34	94.9033	1178.34	63.5886	1180.27	16.343
6.1662	291.729	6.1662	673.077	6.1662	16.9231		1180.27	95.079	1180.27	63.5325	1182.2	16.5158
6.17652	291.771	6.17652	673.077	6.17652	17.6923		1182.2	95.2519	1182.2	63.511	1184.13	16.6668
6.18683	292.043	6.18683	672.308	6.18683	17.6923		1184.13	95.4282	1184.13	63.5011	1186.06	16.82
6.19714	292.029	6.19714	673.077	6.19714	18.4615		1186.06	95.5851	1186.06	63.4968	1187.99	16.972
6.20746	291.929	6.20746	673.077	6.20746	17.6923		1187.99	95.7541	1187.99	63.4569	1189.91	17.1112
6.21777	292.057	6.21777	673.077	6.21777	17.6923		1189.91	95.9232	1189.91	63.4375	1191.84	17.2304
6.22808	291.914	6.22808	673.077	6.22808	16.9231		1191.84	96.0854	1191.84	63.408	1193.77	17.3686
6.23839	292	6.23839	671.538	6.23839	15.3846		1193.77	96.2461	1193.77	63.3917	1195.7	17.4971
6.2487	291.786	6.2487	673.077	6.2487	13.8461		1195.7	96.4191	1195.7	63.3183	1197.63	17.6233
6.25902	292.071	6.25902	673.846	6.25902	13.0769		1197.63	96.5953	1197.63	63.2453	1199.56	17.7236
6.26933	292	6.26933	674.615	6.26933	12.3077		1199.56	96.775	1199.56	63.1663	1201.48	17.8287
6.27964	291.914	6.27964	673.846	6.27964	11.5385		1201.48	96.9461	1201.48	63.1317	1203.41	17.9324
6.28995	291.886	6.28995	673.846	6.28995	10.7692		1203.41	97.1117	1203.41	63.1073	1205.34	18.0524
6.30027	292.1	6.30027	673.077	6.30027	12.3077		1205.34	97.2883	1205.34	63.117	1207.27	18.1517
6.31058	291.771	6.31058	673.077	6.31058	13.0769		1207.27	97.4756	1207.27	63.1387	1209.2	18.2669
6.32089	291.929	6.32089	673.077	6.32089	13.0769		1209.2	97.6624	1209.2	63.1451	1211.13	18.3737
6.3312	292.271	6.3312	673.077	6.3312	13.8461		1211.13	97.8553	1211.13	63.1272	1213.06	18.4737
6.34152	291.786	6.34152	670.769	6.34152	13.8461		1213.06	98.0602	1213.06	63.1239	1214.98	18.5636
6.35183	291.757	6.35183	671.538	6.35183	13.8461		1214.98	98.2783	1214.98	63.0765	1216.91	18.6555
6.36214	291.957	6.36214	671.538	6.36214	13.8461		1216.91	98.4887	1216.91	63.029	1218.84	18.7332
6.37245	291.786	6.37245	670.769	6.37245	13.8461		1218.84	98.7139	1218.84	62.9865	1220.77	18.8211
6.38277	291.914	6.38277	671.538	6.38277	14.6154		1220.77	98.956	1220.77	62.9325	1222.7	18.9134
6.39308	291.814	6.39308	671.538	6.39308	15.3846		1222.7	99.1928	1222.7	62.8463	1224.63	19.0243
6.40339	292.157	6.40339	673.077	6.40339	15.3846		1224.63	99.4314	1224.63	62.7917	1226.56	19.1409
6.4137	291.971	6.4137	674.615	6.4137	15.3846		1226.56	99.6869	1226.56	62.7154	1228.48	19.2772
6.42401	291.886	6.42401	675.385	6.42401	13.8461		1228.48	99.9487	1228.48	62.6604	1230.41	19.3946
6.43433	292.1	6.43433	675.385	6.43433	13.8461		1230.41	100.218	1230.41	62.5809	1232.34	19.5251
6.44464	291.857	6.44464	674.615	6.44464	13.0769		1232.34	100.493	1232.34	62.5002	1234.27	19.6422
6.45495	291.857	6.45495	674.615	6.45495	13.0769		1234.27	100.769	1234.27	62.4208	1236.2	19.7281
6.46526	291.9	6.46526	673.077	6.46526	13.8461		1236.2	101.047	1236.2	62.3675	1238.13	19.8021
6.47558	291.857	6.47558	671.538	6.47558	13.8461		1238.13	101.337	1238.13	62.2689	1240.06	19.9012
6.48589	291.586	6.48589	671.538	6.48589	14.6154		1240.06	101.632	1240.06	62.1571	1241.98	19.9663
6.4962	291.886	6.4962	671.538	6.4962	14.6154		1241.98	101.932	1241.98	61.9875	1243.91	19.9932
6.50651	291.957	6.50651	673.077	6.50651	13.8461		1243.91	102.227	1243.91	61.7843	1245.84	19.9888
6.51683	292.229	6.51683	673.077	6.51683	13.0769		1245.84	102.522	1245.84	61.5188	1247.77	19.9391
6.52714	291.557	6.52714	673.846	6.52714	12.3077		1247.77	102.823	1247.77	61.2396	1249.7	19.7967
6.53745	292.071	6.53745	674.615	6.53745	13.0769		1249.7	103.133	1249.7	60.9697	1251.63	19.578
6.54776	291.714	6.54776	674.615	6.54776	13.8461		1251.63	103.42	1251.63	60.7444	1253.56	19.2002
6.55808	292.043	6.55808	674.615	6.55808	13.0769		1253.56	103.708	1253.56	60.5935	1255.48	18.6013
6.56839	291.886	6.56839	673.846	6.56839	13.0769		1255.48	103.974	1255.48	60.5855	1257.41	17.7139
6.5787	291.714	6.5787	673.077	6.5787	11.5385		1257.41	104.198	1257.41	60.687	1259.34	16.5264
6.58901	291.8	6.58901	673.077	6.58901	11.5385		1259.34	104.371	1259.34	60.8519	1261.27	15.0508
6.59933	291.557	6.59933	673.846	6.59933	11.5385		1261.27	104.483	1261.27	60.9839	1263.2	13.5206
6.60964	292.286	6.60964	673.077	6.60964	11.5385		1263.2	104.533	1263.2	61.1059	1265.13	12.112
6.61995	291.986	6.61995	673.846	6.61995	13.0769		1265.13	104.546	1265.13	61.1618	1267.06	11.0849
6.63026	291.571	6.63026	673.077	6.63026	13.8461		1267.06	104.547	1267.06	61.1751	1268.98	10.5794
6.64058	291.714	6.64058	673.077	6.64058	13.8461		1268.98	104.564	1268.98	61.1615	1270.91	10.6822
6.65089	291.729	6.65089	672.308	6.65089	14.6154		1270.91	104.608	1270.91	61.123	1272.84	11.4306
6.6612	291.843	6.6612	672.308	6.6612	13.8461		1272.84	104.713	1272.84	61.0227	1274.77	12.8436
6.67151	291.5	6.67151	672.308	6.67151	13.0769		1274.77	104.91	1274.77	60.9382	1276.7	14.6729
6.68182	291.929	6.68182	672.308	6.68182	12.3077		1276.7	105.214	1276.7	60.854	1278.63	16.4576
6.69214	291.743	6.69214	672.308	6.69214	13.0769		1278.63	105.567	1278.63	60.7624	1280.56	17.8259
6.70245	291.829	6.70245	672.308	6.70245	13.8461		1280.56	105.893	1280.56	60.6339	1282.48	18.7048
6.71276	291.929	6.71276	671.538	6.71276	13.8461		1282.48	106.152	1282.48	60.5054	1284.41	19.1918
6.72307	291.7	6.72307	671.538	6.72307	13.8461		1284.41	106.334	1284.41	60.3681	1286.34	19.4601
6.73339	291.843	6.73339	670.769	6.73339	13.8461		1286.34	106.438	1286.34	60.2498	1288.27	19.6122
6.7437	291.871	6.7437	670	6.7437	13.8461		1288.27	106.512	1288.27	60.0956	1290.2	19.7233
6.75401	291.929	6.75401	670.769	6.75401	14.6154		1290.2	106.585	1290.2	59.931	1292.13	19.7937
6.76432	291.829	6.76432	671.538	6.76432	13.8461		1292.13	106.633	1292.13	59.7386	1294.06	19.8462
6.77464	291.657	6.77464	671.538	6.77464	12.3077		1294.06	106.657	1294.06	59.5476	1295.98	19.8734
6.78495	292.186	6.78495	672.308	6.78495	13.0769		1295.98	106.683	1295.98	59.3284	1297.91	19.8939
6.79526	292.029	6.79526	672.308	6.79526	12.3077		1297.91	106.704	1297.91	59.1164	1299.84	19.9311
6.80557	291.657	6.80557	673.077	6.80557	12.3077		1299.84	106.732	1299.84	58.8926	1301.77	19.9783
6.81589	291.871	6.81589	672.308	6.81589	12.3077		1301.77	106.755	1301.77	58.6614	1303.7	20.0333
6.8262	291.971	6.8262	670.769	6.8262	12.3077		1303.7	106.784	1303.7	58.407	1305.63	20.123
6.83651	291.686	6.83651	670	6.83651	12.3077		1305.63	106.796	1305.63	58.1758	1307.56	20.1919
6.84682	291.871	6.84682	670	6.84682	12.3077		1307.56	106.799	1307.56	57.9355	1309.48	20.2422
6.85714	291.757	6.85714	668.462	6.85714	11.5385		1309.48	106.808	1309.48	57.7069	1311.41	20.2642
6.86745	291.843	6.86745	670	6.86745	10.7692		1311.41	106.813	1311.41	57.4566	1313.34	20.2773
6.87776	291.643	6.87776	670.769	6.87776	10		1313.34	106.8	1313.34	57.2247	1315.27	20.3378
6.88807	291.771	6.88807	671.538	6.88807	10.7692		1315.27	106.816	1315.27	56.9642	1317.2	20.384
6.89839	291.929	6.89839	673.077	6.89839	9.23077		1317.2	106.818	1317.2	56.7073	1319.13	20.3446
6.9087	292.043	6.9087	673.846	6.9087	10		1319.13	106.802	1319.13	56.469	1321.06	20.2857
6.91901	291.643	6.91901	673.077	6.91901	10		1321.06	106.804	1321.06	56.2363	1322.98	20.1951
6.92932	291.614	6.92932	672.308	6.92932	10		1322.98	106.822	1322.98	55.9686	1324.91	20.0403
6.93963	291.857	6.93963	671.538	6.93963	9.23077		1324.91	106.822	1324.91	55.7385	1326.84	19.8438
6.94995	291.729	6.94995	671.538	6.94995	9.23077		1326.84	106.827	1326.84	55.512	1328.77	19.6162
6.96026	291.814	6.96026	670.769	6.96026	8.46154		1328.77	106.829	1328.77	55.3218	1330.7	19.384
6.97057	291.657	6.97057	671.538	6.97057	9.23077		1330.7	106.83	1330.7	55.1287	1332.63	19.1342
6.98088	291.543	6.98088	670.769	6.98088	9.23077		1332.63	106.826	1332.63	54.9731	1334.56	18.8392
6.9912	291.8	6.9912	671.538	6.9912	9.23077		1334.56	106.831	1334.56	54.7433	1336.48	18.4672
7.00151	291.671	7.00151	672.308	7.00151	10		1336.48	106.823	1336.48	54.4882	1338.41	17.9816
7.01182	291.529	7.01182	672.308	7.01182	10.7692		1338.41	106.789	1338.41	54.2657	1340.34	17.3966
7.02213	291.771	7.02213	672.308	7.02213	11.5385		1340.34	106.745	1340.34	54.0857	1342.27	16.9835
7.03245	291.6	7.03245	671.538	7.03245	12.3077		1342.27	106.774	1342.27	53.6741	1344.2	16.5112
7.04276	291.629	7.04276	672.308	7.04276	11.5385		1344.2	106.791	1344.2	53.1465	1346.13	15.8913
7.05307	291.6	7.05307	673.077	7.05307	10.7692		1346.13	106.797	1346.13	52.5296	1348.06	15.1695
7.06338	291.857	7.06338	673.846	7.06338	10.7692		1348.06	106.79	1348.06	51.7841	1349.98	14.3325
7.07369	291.971	7.07369	673.846	7.07369	10.7692		1349.98	106.78	1349.98	50.9565	1351.91	13.4319
7.08401	291.714	7.08401	673.846	7.08401	10.7692		1351.91	106.775	1351.91	50.0512	1353.84	12.4087
7.09432	291.743	7.09432	673.846	7.09432	11.5385		1353.84	106.762	1353.84	49.0777	1355.77	11.2044
7.10463	291.7	7.10463	673.846	7.10463	12.3077		1355.77	106.734	1355.77	48.0724	1357.7	10.0083
7.11494	291.586	7.11494	673.846	7.11494	13.0769		1357.7	106.733	1357.7	46.9872	1359.63	8.79561
7.12526	292.014	7.12526	673.077	7.12526	14.6154		1359.63	106.753	1359.63	45.8073	1361.56	7.34963
7.13557	291.886	7.13557	672.308	7.13557	14.6154		1361.56	106.728	1361.56	44.6449	1363.48	5.4448
7.14588	291.971	7.14588	672.308	7.14588	13.8461		1363.48	106.672	1363.48	43.4814	1365.41	3.98611
7.15619	291.843	7.15619	672.308	7.15619	11.5385		1365.41	106.72	1365.41	42.0745	1367.34	2.3574
7.16651	291.743	7.16651	672.308	7.16651	11.5385		1367.34	106.744	1367.34	40.584	1369.27	0.15935
7.17682	291.843	7.17682	671.538	7.17682	10		1369.27	106.735	1369.27	39.0199	1371.2	-2.12128
7.18713	291.8	7.18713	671.538	7.18713	10		1371.2	106.764	1371.2	37.1133	1373.13	-5.03041
7.19744	291.786	7.19744	671.538	7.19744	10.7692		1373.13	106.749	1373.13	34.9106	1375.06	-9.58709
7.20776	291.9	7.20776	670.769	7.20776	11.5385		1375.06	106.686	1375.06	32.2997	1376.98	-13.4906
7.21807	291.929	7.21807	670.769	7.21807	11.5385		1376.98	106.729	1376.98	29.7249	1378.91	-17.0162
7.22838	292.129	7.22838	670.769	7.22838	11.5385		1378.91	106.744	1378.91	27.7429	1380.84	-19.4129
7.23869	291.886	7.23869	671.538	7.23869	11.5385		1380.84	106.751	1380.84	26.996	1382.77	-20.7248
7.24901	291.914	7.24901	671.538	7.24901	11.5385		1382.77	106.753	1382.77	27.1141	1384.7	-20.2303
7.25932	291.771	7.25932	671.538	7.25932	10.7692		1384.7	106.767	1384.7	27.827	1386.63	-16.8593
7.26963	291.629	7.26963	671.538	7.26963	10.7692		1386.63	106.719	1386.63	30.1617	1388.56	-10.2042
7.27994	291.943	7.27994	671.538	7.27994	10.7692		1388.56	106.674	1388.56	34.8179	1390.48	-4.50999
7.29026	291.729	7.29026	672.308	7.29026	11.5385		1390.48	106.729	1390.48	38.5772	1392.41	0.23763
7.30057	292.071	7.30057	673.077	7.30057	12.3077		1392.41	106.771	1392.41	42.0066	1394.34	4.15931
7.31088	292.157	7.31088	673.077	7.31088	12.3077		1394.34	106.709	1394.34	45.7125	1396.27	7.4016
7.32119	292.214	7.32119	672.308	7.32119	11.5385		1396.27	106.671	1396.27	49.1906	1398.2	9.33284
7.3315	292.029	7.3315	673.077	7.3315	11.5385		1398.2	106.689	1398.2	51.1355	1400.13	11.0206
7.34182	292.157	7.34182	673.846	7.34182	12.3077		1400.13	106.651	1400.13	53.155	1402.05	11.9951
7.35213	292.043	7.35213	672.308	7.35213	12.3077		1402.05	106.706	1402.05	54.0014	1403.98	12.5623
7.36244	292.286	7.36244	671.538	7.36244	11.5385		1403.98	106.692	1403.98	54.6316	1405.91	12.7552
7.37275	291.871	7.37275	671.538	7.37275	11.5385		1405.91	106.642	1405.91	55.0853	1407.84	12.8734
7.38307	291.886	7.38307	670.769	7.38307	11.5385		1407.84	106.677	1407.84	55.1037	1409.77	12.7394
7.39338	291.929	7.39338	670	7.39338	11.5385		1409.77	106.698	1409.77	54.8947	1411.7	12.4877
7.40369	291.686	7.40369	670.769	7.40369	11.5385		1411.7	106.698	1411.7	54.6963	1413.63	12.1974
7.414	291.657	7.414	670.769	7.414	11.5385		1413.63	106.728	1413.63	54.4346	1415.55	11.9796
7.42432	291.929	7.42432	670	7.42432	11.5385		1415.55	106.762	1415.55	54.246	1417.48	11.649
7.43463	291.871	7.43463	670	7.43463	12.3077		1417.48	106.752	1417.48	54.1656	1419.41	11.1392
7.44494	291.843	7.44494	670.769	7.44494	12.3077		1419.41	106.629	1419.41	54.7212	1421.34	10.997
7.45525	291.714	7.45525	669.231	7.45525	11.5385		1421.34	106.689	1421.34	54.8518	1423.27	10.94
7.46557	291.571	7.46557	670.769	7.46557	10		1423.27	106.743	1423.27	54.8735	1425.2	10.663
7.47588	291.8	7.47588	671.538	7.47588	9.23077		1425.2	106.718	1425.2	54.9914	1427.12	10.604
7.48619	291.829	7.48619	672.308	7.48619	9.23077		1427.12	106.781	1427.12	54.7165	1429.05	10.2093
7.4965	291.829	7.4965	672.308	7.4965	9.23077		1429.05	106.777	1429.05	54.2991	1430.98	9.63175
7.50681	291.871	7.50681	673.077	7.50681	9.23077		1430.98	106.752	1430.98	53.7253	1432.91	9.00012
7.51713	291.743	7.51713	673.077	7.51713	10		1432.91	106.78	1432.91	52.8607	1434.84	8.34795
7.52744	291.743	7.52744	672.308	7.52744	10.7692		1434.84	106.821	1434.84	51.8772	1436.77	6.51748
7.53775	291.586	7.53775	671.538	7.53775	10.7692		1436.77	106.705	1436.77	50.8763	1438.7	4.97366
7.54807	291.586	7.54807	670	7.54807	10		1438.7	106.725	1438.7	49.733	1440.62	3.62756
7.55838	291.386	7.55838	669.231	7.55838	8.46154		1440.62	106.795	1440.62	48.4925	1442.55	2.09719
7.56869	291.6	7.56869	669.231	7.56869	7.69231		1442.55	106.797	1442.55	47.3657	1444.48	0.97506
7.579	291.7	7.579	670	7.579	7.69231		1444.48	106.808	1444.48	46.4439	1446.41	0.73878
7.58931	291.871	7.58931	670	7.58931	7.69231		1446.41	106.812	1446.41	46.1915	1448.34	1.40841
7.59963	291.6	7.59963	670	7.59963	10		1448.34	106.754	1448.34	47.1197	1450.27	2.97495
7.60994	291.643	7.60994	670	7.60994	10.7692		1450.27	106.786	1450.27	48.4416	1452.2	4.92897
7.62025	292.143	7.62025	670.769	7.62025	10.7692		1452.2	106.82	1452.2	49.9964	1454.12	6.90601
7.63056	291.671	7.63056	671.538	7.63056	10.7692		1454.12	106.864	1454.12	51.4655	1456.05	8.66099
7.64088	292.1	7.64088	672.308	7.64088	10.7692		1456.05	106.806	1456.05	52.9507	1457.98	11.1196
7.65119	292	7.65119	672.308	7.65119	11.5385		1457.98	106.537	1457.98	55.9497	1459.91	12.7526
7.6615	292.114	7.6615	673.077	7.6615	10.7692		1459.91	106.666	1459.91	56.8278	1461.84	13.7988
7.67181	291.971	7.67181	672.308	7.67181	10		1461.84	106.812	1461.84	56.9914	1463.77	14.5345
7.68213	292.314	7.68213	671.538	7.68213	10		1463.77	106.822	1463.77	57.2538	1465.7	15.0907
7.69244	292.114	7.69244	670	7.69244	10		1465.7	106.729	1465.7	57.8013	1467.62	15.7415
7.70275	292.129	7.70275	669.231	7.70275	10.7692		1467.62	106.786	1467.62	58.046	1469.55	16.3154
7.71306	292.143	7.71306	669.231	7.71306	10		1469.55	106.86	1469.55	58.1238	1471.48	16.7618
7.72338	292.471	7.72338	670	7.72338	9.23077		1471.48	106.837	1471.48	58.4407	1473.41	17.1565
7.73369	292.271	7.73369	670.769	7.73369	9.23077		1473.41	106.663	1473.41	59.3229	1475.34	17.8196
7.744	292.557	7.744	670	7.744	10		1475.34	106.71	1475.34	59.7374	1477.27	18.4178
7.75431	292.457	7.75431	670	7.75431	10.7692		1477.27	106.74	1477.27	60.1346	1479.2	18.9455
7.76462	292.7	7.76462	670.769	7.76462	10		1479.2	106.803	1479.2	60.359	1481.12	19.2658
7.77494	292.629	7.77494	670	7.77494	10		1481.12	106.802	1481.12	60.5543	1483.05	19.5697
7.78525	292.557	7.78525	669.231	7.78525	10		1483.05	106.799	1483.05	60.7056	1484.98	19.7698
7.79556	292.414	7.79556	670	7.79556	9.23077		1484.98	106.836	1484.98	60.6709	1486.91	19.8224
7.80588	292.5	7.80588	670	7.80588	9.23077		1486.91	106.82	1486.91	60.6395	1488.84	19.6986
7.81619	292.4	7.81619	670.769	7.81619	9.23077		1488.84	106.747	1488.84	60.5746	1490.77	19.6642
7.8265	292.2	7.8265	670	7.8265	9.23077		1490.77	106.655	1490.77	60.608	1492.7	19.9062
7.83681	291.814	7.83681	670	7.83681	9.23077		1492.7	106.764	1492.7	60.3999	1494.62	20.0642
7.84713	291.714	7.84713	670	7.84713	10		1494.62	106.85	1494.62	60.2056	1496.55	19.841
7.85744	292.171	7.85744	671.538	7.85744	10.7692		1496.55	106.768	1496.55	60.1783	1498.48	19.7271
7.86775	291.914	7.86775	671.538	7.86775	10.7692		1498.48	106.704	1498.48	60.3359	1500.41	19.7169
7.87806	292	7.87806	671.538	7.87806	11.5385		1500.41	106.734	1500.41	60.3878	1502.34	19.7959
7.88837	291.729	7.88837	672.308	7.88837	10.7692		1502.34	106.815	1502.34	60.4062	1504.27	19.8302
7.89869	291.886	7.89869	672.308	7.89869	10.7692		1504.27	106.915	1504.27	60.2759	1506.2	19.3618
7.909	292	7.909	671.538	7.909	11.5385		1506.2	106.747	1506.2	60.4164	1508.12	18.5426
7.91931	291.786	7.91931	670	7.91931	11.5385		1508.12	106.441	1508.12	60.8335	1510.05	18.8981
7.92962	292.257	7.92962	668.462	7.92962	12.3077		1510.05	106.65	1510.05	60.7447	1511.98	18.9052
7.93994	292.1	7.93994	668.462	7.93994	11.5385		1511.98	106.746	1511.98	60.6114	1513.91	18.8753
7.95025	292.014	7.95025	668.462	7.95025	12.3077		1513.91	106.808	1513.91	60.5072	1515.84	18.5594
7.96056	292.129	7.96056	669.231	7.96056	11.5385		1515.84	106.795	1515.84	60.3703	1517.77	18.1556
7.97087	292.186	7.97087	669.231	7.97087	10		1517.77	106.712	1517.77	60.4087	1519.7	18.0975
7.98119	291.857	7.98119	669.231	7.98119	9.23077		1519.7	106.803	1519.7	60.1578	1521.62	17.5299
7.9915	292.029	7.9915	670	7.9915	8.46154		1521.62	106.608	1521.62	60.185	1523.55	17.2417
8.00181	292.271	8.00181	670	8.00181	8.46154		1523.55	106.65	1523.55	59.9101	1525.48	17.1484
8.01212	292.1	8.01212	670.769	8.01212	8.46154		1525.48	106.74	1525.48	59.6957	1527.41	16.7492
8.02243	292.514	8.02243	670.769	8.02243	8.46154		1527.41	106.722	1527.41	59.429	1529.34	16.6153
8.03275	292.4	8.03275	670	8.03275	8.46154		1529.34	106.77	1529.34	59.1443	1531.27	16.4689
8.04306	292.371	8.04306	671.538	8.04306	8.46154		1531.27	106.853	1531.27	58.7463	1533.2	15.8902
8.05337	292.657	8.05337	672.308	8.05337	9.23077		1533.2	106.752	1533.2	58.5545	1535.12	15.2792
8.06368	292.714	8.06368	673.077	8.06368	7.69231		1535.12	106.723	1535.12	58.1964	1537.05	15.3632
8.074	292.6	8.074	672.308	8.074	8.46154		1537.05	106.902	1537.05	57.7022	1538.98	14.7308
8.08431	292.886	8.08431	671.538	8.08431	8.46154		1538.98	106.88	1538.98	57.1763	1540.91	13.137
8.09462	292.886	8.09462	670	8.09462	7.69231		1540.91	106.511	1540.91	57.1768	1542.84	12.5608
8.10493	292.843	8.10493	669.231	8.10493	6.92308		1542.84	106.586	1542.84	56.5631	1544.77	11.9131
8.11525	292.814	8.11525	669.231	8.11525	8.46154		1544.77	106.646	1544.77	55.9789	1546.7	11.3497
8.12556	292.686	8.12556	668.462	8.12556	7.69231		1546.7	106.748	1546.7	55.2123	1548.62	10.8696
8.13587	292.486	8.13587	667.692	8.13587	7.69231		1548.62	106.824	1548.62	54.5093	1550.55	9.75151
8.14618	292.714	8.14618	669.231	8.14618	7.69231		1550.55	106.759	1550.55	53.8127	1552.48	9.21905
8.1565	292.514	8.1565	670	8.1565	7.69231		1552.48	106.819	1552.48	53.0136	1554.41	8.35401
8.16681	292.471	8.16681	670	8.16681	7.69231		1554.41	106.814	1554.41	52.1405	1556.34	7.92117
8.17712	292.257	8.17712	669.231	8.17712	9.23077		1556.34	106.879	1556.34	51.2142	1558.27	7.15792
8.18743	292.229	8.18743	668.462	8.18743	9.23077		1558.27	106.791	1558.27	50.3102	1560.19	5.42461
8.19774	292	8.19774	668.462	8.19774	8.46154		1560.19	106.449	1560.19	50.1923	1562.12	5.66512
8.20806	292.457	8.20806	668.462	8.20806	9.23077		1562.12	106.716	1562.12	48.7911	1564.05	5.47827
8.21837	292.371	8.21837	670	8.21837	11.5385		1564.05	106.794	1564.05	47.7193	1565.98	4.96146
8.22868	292.8	8.22868	671.538	8.22868	11.5385		1565.98	106.783	1565.98	46.6924	1567.91	4.77312
8.239	292.471	8.239	671.538	8.239	12.3077		1567.91	106.832	1567.91	45.7114	1569.84	4.12322
8.24931	292.814	8.24931	672.308	8.24931	11.5385		1569.84	106.701	1569.84	45.3417	1571.77	4.06727
8.25962	292.571	8.25962	672.308	8.25962	10.7692		1571.77	106.74	1571.77	44.8013	1573.69	4.31741
8.26993	292.9	8.26993	671.538	8.26993	10.7692		1573.69	106.855	1573.69	43.8578	1575.62	4.41184
8.28025	293.329	8.28025	671.538	8.28025	11.5385		1575.62	106.767	1575.62	43.744	1577.55	4.72432
8.29056	293.314	8.29056	671.538	8.29056	10.7692		1577.55	106.627	1577.55	44.2644	1579.48	5.47179
8.30087	293.5	8.30087	671.538	8.30087	9.23077		1579.48	106.734	1579.48	43.8881	1581.41	6.22282
8.31118	293.271	8.31118	671.538	8.31118	10		1581.41	106.77	1581.41	43.713	1583.34	6.96841
8.32149	294.057	8.32149	670.769	8.32149	10		1583.34	106.779	1583.34	43.768	1585.27	7.68967
8.33181	294.214	8.33181	671.538	8.33181	8.46154		1585.27	106.782	1585.27	43.8464	1587.19	8.31068
8.34212	294.071	8.34212	670.769	8.34212	7.69231		1587.19	106.779	1587.19	43.9843	1589.12	8.83659
8.35243	295.386	8.35243	670.769	8.35243	6.92308		1589.12	106.764	1589.12	44.2232	1591.05	9.23275
8.36274	295.7	8.36274	670.769	8.36274	6.92308		1591.05	106.75	1591.05	44.5861	1592.98	9.55213
8.37306	295.886	8.37306	670	8.37306	6.92308		1592.98	106.736	1592.98	44.9466	1594.91	9.67387
8.38337	296.943	8.38337	670	8.38337	6.92308		1594.91	106.71	1594.91	45.4298	1596.84	9.7061
8.39368	296.8	8.39368	670	8.39368	6.15385		1596.84	106.696	1596.84	45.8845	1598.77	9.57884
8.40399	298.414	8.40399	669.231	8.40399	6.92308		1598.77	106.698	1598.77	46.1051	1600.69	9.27991
8.41431	299.543	8.41431	670	8.41431	7.69231		1600.69	106.676	1600.69	46.1856	1602.62	8.72189
8.42462	300.371	8.42462	669.231	8.42462	8.46154		1602.62	106.647	1602.62	46.1172	1604.55	8.06959
8.43493	301.914	8.43493	669.231	8.43493	9.23077		1604.55	106.63	1604.55	45.8493	1606.48	7.28384
8.44524	303.043	8.44524	669.231	8.44524	10		1606.48	106.614	1606.48	45.4319	1608.41	6.27561
8.45556	304.8	8.45556	670	8.45556	11.5385		1608.41	106.554	1608.41	45.2167	1610.34	5.18757
8.46587	307.714	8.46587	670	8.46587	12.3077		1610.34	106.518	1610.34	45.0986	1612.27	4.18843
8.47618	309.871	8.47618	669.231	8.47618	10.7692		1612.27	106.527	1612.27	44.9524	1614.19	3.35052
8.48649	313.143	8.48649	669.231	8.48649	10		1614.19	106.595	1614.19	44.5844	1616.12	1.96431
8.49681	316.186	8.49681	670	8.49681	10		1616.12	106.506	1616.12	44.7328	1618.05	0.31199
8.50712	320.943	8.50712	670.769	8.50712	10		1618.05	106.36	1618.05	45.2996	1619.98	0.00511
8.51743	325.243	8.51743	670.769	8.51743	9.23077		1619.98	106.477	1619.98	44.809	1621.91	-0.09793
8.52774	329.871	8.52774	670	8.52774	9.23077		1621.91	106.518	1621.91	44.4758	1623.84	0.3682
8.53805	335.786	8.53805	670.769	8.53805	9.23077		1623.84	106.395	1623.84	45.1112	1625.77	1.49705
8.54837	338.714	8.54837	670.769	8.54837	10		1625.77	106.437	1625.77	45.2698	1627.69	3.19362
8.55868	343.614	8.55868	670	8.55868	10		1627.69	106.437	1627.69	45.8501	1629.62	5.19697
8.56899	346.114	8.56899	670	8.56899	11.5385		1629.62	106.414	1629.62	46.9428	1631.55	7.01077
8.5793	345.757	8.5793	669.231	8.5793	12.3077		1631.55	106.49	1631.55	47.6698	1633.48	8.44875
8.58962	342.329	8.58962	669.231	8.58962	11.5385		1633.48	106.561	1633.48	48.2541	1635.41	9.79088
8.59993	335.743	8.59993	669.231	8.59993	13.0769		1635.41	106.405	1635.41	49.8241	1637.34	10.8871
8.61024	330.671	8.61024	670	8.61024	13.0769		1637.34	106.279	1637.34	51.4982	1639.27	11.6393
8.62055	323.414	8.62055	670	8.62055	13.8461		1639.27	106.412	1639.27	51.5598	1641.19	11.9231
8.63087	314.4	8.63087	670.769	8.63087	14.6154		1641.19	106.457	1641.19	51.482	1643.12	11.9435
8.64118	309.586	8.64118	671.538	8.64118	13.8461		1643.12	106.522	1643.12	51.0395	1645.05	11.512
8.65149	303.686	8.65149	671.538	8.65149	14.6154		1645.05	106.581	1645.05	50.3079	1646.98	9.70383
8.6618	302.329	8.6618	671.538	8.6618	14.6154		1646.98	106.368	1646.98	49.7306	1648.91	8.55141
8.67211	300.143	8.67211	671.538	8.67211	16.1538		1648.91	106.381	1648.91	48.6686	1650.84	8.54754
8.68243	298.471	8.68243	671.538	8.68243	17.6923		1650.84	106.616	1650.84	47.2409	1652.77	8.50412
8.69274	298.471	8.69274	671.538	8.69274	19.2308		1652.77	106.462	1652.77	46.3616	1654.69	9.75613
8.70305	297.386	8.70305	670.769	8.70305	23.8462		1654.69	106.234	1654.69	46.3429	1656.62	11.0273
8.71336	297.314	8.71336	671.538	8.71336	27.6923		1656.62	106.463	1656.62	45.8379	1658.55	12.165
8.72368	298.1	8.72368	672.308	8.72368	33.8462		1658.55	106.577	1658.55	46.0256	1660.48	12.9274
8.73399	297.771	8.73399	671.538	8.73399	41.5385		1660.48	106.628	1660.48	46.4805	1662.41	13.4069
8.7443	298.329	8.7443	671.538	8.7443	45.3846		1662.41	106.569	1662.41	47.5763	1664.34	13.8181
8.75461	298.086	8.75461	671.538	8.75461	49.2308		1664.34	106.536	1664.34	48.7844	1666.27	14.251
8.76493	299.043	8.76493	671.538	8.76493	50		1666.27	106.654	1666.27	49.1843	1668.19	14.3555
8.77524	299.843	8.77524	670.769	8.77524	51.5385		1668.19	106.653	1668.19	49.9839	1670.12	14.2915
8.78555	301.286	8.78555	670	8.78555	54.6154		1670.12	106.516	1670.12	52.0463	1672.05	14.4551
8.79586	301.614	8.79586	670.769	8.79586	55.3846		1672.05	106.563	1672.05	53.3403	1673.98	14.6494
8.80618	303.671	8.80618	671.538	8.80618	56.9231		1673.98	106.65	1673.98	54.2485	1675.91	14.4656
8.81649	305.271	8.81649	671.538	8.81649	55.3846		1675.91	106.545	1675.91	56.1637	1677.84	14.6159
8.8268	307.443	8.8268	672.308	8.8268	53.8462		1677.84	106.64	1677.84	57.2258	1679.77	14.5822
8.83711	310.843	8.83711	671.538	8.83711	53.8462		1679.77	106.678	1679.77	58.0722	1681.69	14.6294
8.84743	312.171	8.84743	671.538	8.84743	47.6923		1681.69	106.729	1681.69	58.8776	1683.62	14.3567
8.85774	316.243	8.85774	671.538	8.85774	43.0769		1683.62	106.613	1683.62	59.6491	1685.55	14.0593
8.86805	319.671	8.86805	671.538	8.86805	35.3846		1685.55	106.467	1685.55	60.9701	1687.48	14.3353
8.87836	325.443	8.87836	670.769	8.87836	29.2308		1687.48	106.642	1687.48	61.0657	1689.41	14.4007
8.88868	330.486	8.88868	671.538	8.88868	26.9231		1689.41	106.667	1689.41	61.3885	1691.34	14.4958
8.89899	336.043	8.89899	672.308	8.89899	23.0769		1691.34	106.7	1691.34	61.6438	1693.27	14.7462
8.9093	339.857	8.9093	672.308	8.9093	20.7692		1693.27	106.811	1693.27	61.7141	1695.19	14.7151
8.91961	344.857	8.91961	670.769	8.91961	20		1695.19	106.779	1695.19	61.8501	1697.12	14.6628
8.92993	349.929	8.92993	670	8.92993	17.6923		1697.12	106.646	1697.12	62.2284	1699.05	14.9253
8.94024	350.029	8.94024	669.231	8.94024	18.4615		1699.05	106.737	1699.05	62.1935	1700.98	14.9117
8.95055	351.471	8.95055	668.462	8.95055	18.4615		1700.98	106.552	1700.98	62.5109	1702.91	15.2747
8.96086	345.5	8.96086	668.462	8.96086	19.2308		1702.91	106.707	1702.91	62.4706	1704.84	15.4775
8.97118	338.986	8.97118	669.231	8.97118	19.2308		1704.84	106.731	1704.84	62.5208	1706.77	15.4992
8.98149	330.514	8.98149	670	8.98149	20		1706.77	106.658	1706.77	62.652	1708.69	15.6957
8.9918	323.1	8.9918	670	8.9918	20.7692		1708.69	106.739	1708.69	62.6832	1710.62	15.7355
9.00211	314.229	9.00211	670	9.00211	20.7692		1710.62	106.775	1710.62	62.7137	1712.55	15.8069
9.01242	308.971	9.01242	670	9.01242	21.5385		1712.55	106.828	1712.55	62.7251	1714.48	15.7517
9.02274	303.943	9.02274	670	9.02274	23.0769		1714.48	106.824	1714.48	62.7051	1716.41	15.7555
9.03305	300.129	9.03305	670	9.03305	23.0769		1716.41	106.754	1716.41	62.8131	1718.34	15.8556
9.04336	298.3	9.04336	670.769	9.04336	25.3846		1718.34	106.598	1718.34	63.0085	1720.27	16.3725
9.05367	297.1	9.05367	670.769	9.05367	27.6923		1720.27	106.714	1720.27	63.0271	1722.19	16.7428
9.06399	296.286	9.06399	671.538	9.06399	30		1722.19	106.805	1722.19	62.9965	1724.12	17.0079
9.0743	296.029	9.0743	671.538	9.0743	34.6154		1724.12	106.798	1724.12	63.0817	1726.05	17.2766
9.08461	295.086	9.08461	671.538	9.08461	37.6923		1726.05	106.825	1726.05	63.1193	1727.98	17.5387
9.09492	295.229	9.09492	670	9.09492	40.7692		1727.98	106.853	1727.98	63.1552	1729.91	17.667
9.10524	294.586	9.10524	670	9.10524	46.1538		1729.91	106.836	1729.91	63.1844	1731.84	17.8537
9.11555	294	9.11555	670	9.11555	53.8462		1731.84	106.874	1731.84	63.1929	1733.77	17.7691
9.12586	294.171	9.12586	670.769	9.12586	60		1733.77	106.736	1733.77	63.2565	1735.69	17.9997
9.13617	293.371	9.13617	670.769	9.13617	65.3846		1735.69	106.665	1735.69	63.4536	1737.62	18.3627
9.14649	293.557	9.14649	670	9.14649	73.0769		1737.62	106.839	1737.62	63.3701	1739.55	18.4424
9.1568	293.129	9.1568	669.231	9.1568	77.6923		1739.55	106.807	1739.55	63.4363	1741.48	18.5511
9.16711	293.371	9.16711	668.462	9.16711	83.0769		1741.48	106.806	1741.48	63.4789	1743.41	18.6593
9.17742	293.157	9.17742	668.462	9.17742	86.1539		1743.41	106.812	1743.41	63.5436	1745.34	18.7466
9.18774	293.243	9.18774	669.231	9.18774	84.6154		1745.34	106.832	1745.34	63.5181	1747.27	18.8129
9.19805	293.071	9.19805	669.231	9.19805	80		1747.27	106.851	1747.27	63.4857	1749.19	18.7725
9.20836	292.671	9.20836	670	9.20836	74.6154		1749.19	106.817	1749.19	63.4819	1751.12	18.8098
9.21867	292.957	9.21867	670	9.21867	68.4615		1751.12	106.76	1751.12	63.5615	1753.05	18.952
9.22898	292.657	9.22898	669.231	9.22898	60		1753.05	106.798	1753.05	63.5981	1754.98	19.1606
9.2393	292.629	9.2393	670	9.2393	50.7692		1754.98	106.897	1754.98	63.5899	1756.91	19.0813
9.24961	292.4	9.24961	670.769	9.24961	43.0769		1756.91	106.85	1756.91	63.5831	1758.84	19.181
9.25992	292.8	9.25992	671.538	9.25992	34.6154		1758.84	106.881	1758.84	63.6095	1760.76	19.1999
9.27023	292.8	9.27023	672.308	9.27023	30		1760.76	106.9	1760.76	63.6059	1762.69	19.126
9.28055	292.843	9.28055	673.077	9.28055	26.1538		1762.69	106.809	1762.69	63.6546	1764.62	19.2556
9.29086	293.086	9.29086	673.077	9.29086	22.3077		1764.62	106.864	1764.62	63.6137	1766.55	19.3644
9.30117	292.771	9.30117	672.308	9.30117	16.9231		1766.55	106.908	1766.55	63.6089	1768.48	19.2793
9.31148	292.471	9.31148	671.538	9.31148	15.3846		1768.48	106.871	1768.48	63.6172	1770.41	19.3247
9.3218	292.629	9.3218	669.231	9.3218	14.6154		1770.41	106.911	1770.41	63.6055	1772.34	19.0719
9.33211	292.3	9.33211	668.462	9.33211	13.8461		1772.34	106.791	1772.34	63.6658	1774.26	19.1636
9.34242	292.686	9.34242	668.462	9.34242	13.8461		1774.26	106.787	1774.26	63.7412	1776.19	19.3058
9.35273	292.5	9.35273	668.462	9.35273	13.0769		1776.19	106.852	1776.19	63.688	1778.12	19.4274
9.36305	292.671	9.36305	669.231	9.36305	13.0769		1778.12	106.899	1778.12	63.6638	1780.05	19.3803
9.37336	292.614	9.37336	670	9.37336	13.8461		1780.05	106.871	1780.05	63.6324	1781.98	19.4016
9.38367	292.357	9.38367	670.769	9.38367	15.3846		1781.98	106.854	1781.98	63.6911	1783.91	19.4438
9.39398	292.5	9.39398	671.538	9.39398	16.1538		1783.91	106.887	1783.91	63.681	1785.84	19.4411
9.40429	292.2	9.40429	672.308	9.40429	16.1538		1785.84	106.859	1785.84	63.7062	1787.76	19.4923
9.41461	291.929	9.41461	673.077	9.41461	16.1538		1787.76	106.903	1787.76	63.693	1789.69	19.5516
9.42492	292.3	9.42492	672.308	9.42492	14.6154		1789.69	106.932	1789.69	63.6796	1791.62	19.3909
9.43523	291.871	9.43523	671.538	9.43523	13.8461		1791.62	106.839	1791.62	63.6663	1793.55	19.3463
9.44554	292.114	9.44554	671.538	9.44554	13.0769		1793.55	106.782	1793.55	63.7622	1795.48	19.4466
9.45586	292.143	9.45586	670.769	9.45586	11.5385		1795.48	106.853	1795.48	63.7409	1797.41	19.5433
9.46617	292	9.46617	670.769	9.46617	11.5385		1797.41	106.874	1797.41	63.7555	1799.34	19.544
9.47648	292.1	9.47648	669.231	9.47648	11.5385		1799.34	106.859	1799.34	63.7306	1801.26	19.4783
9.48679	291.957	9.48679	670	9.48679	12.3077		1801.26	106.806	1801.26	63.7641	1803.19	19.5098
9.49711	292.1	9.49711	670	9.49711	12.3077		1803.19	106.838	1803.19	63.7326	1805.12	19.5912
9.50742	292.057	9.50742	670.769	9.50742	12.3077		1805.12	106.877	1805.12	63.7295	1807.05	19.6025
9.51773	292.286	9.51773	671.538	9.51773	12.3077		1807.05	106.891	1807.05	63.7081	1808.98	19.6046
9.52804	292	9.52804	671.538	9.52804	11.5385		1808.98	106.89	1808.98	63.7105	1810.91	19.5208
9.53836	291.829	9.53836	671.538	9.53836	11.5385		1810.91	106.873	1810.91	63.6953	1812.84	19.5587
9.54867	292.343	9.54867	672.308	9.54867	11.5385		1812.84	106.859	1812.84	63.7189	1814.76	19.6329
9.55898	292.014	9.55898	670.769	9.55898	11.5385		1814.76	106.903	1814.76	63.7109	1816.69	19.6397
9.56929	292.514	9.56929	670	9.56929	11.5385		1816.69	106.905	1816.69	63.7293	1818.62	19.6339
9.57961	292.171	9.57961	669.231	9.57961	10.7692		1818.62	106.891	1818.62	63.7304	1820.55	19.6611
9.58992	291.929	9.58992	669.231	9.58992	12.3077		1820.55	106.879	1820.55	63.7334	1822.48	19.6581
9.60023	292.029	9.60023	669.231	9.60023	13.0769		1822.48	106.897	1822.48	63.6824	1824.41	19.5965
9.61054	292.257	9.61054	669.231	9.61054	13.0769		1824.41	106.853	1824.41	63.714	1826.34	19.534
9.62086	291.986	9.62086	670	9.62086	12.3077		1826.34	106.819	1826.34	63.7176	1828.26	19.6048
9.63117	292	9.63117	670.769	9.63117	11.5385		1828.26	106.86	1828.26	63.7058	1830.19	19.4386
9.64148	292.129	9.64148	670.769	9.64148	10.7692		1830.19	106.781	1830.19	63.7317	1832.12	19.5579
9.65179	292.3	9.65179	670.769	9.65179	10		1832.12	106.782	1832.12	63.7443	1834.05	19.6385
9.66211	291.986	9.66211	670	9.66211	10.7692		1834.05	106.829	1834.05	63.7218	1835.98	19.6264
9.67242	291.814	9.67242	670.769	9.67242	10		1835.98	106.83	1835.98	63.7594	1837.91	19.5993
9.68273	292.1	9.68273	671.538	9.68273	10.7692		1837.91	106.807	1837.91	63.7357	1839.84	19.676
9.69304	292.171	9.69304	670.769	9.69304	11.5385		1839.84	106.801	1839.84	63.7443	1841.76	19.69
9.70335	292.043	9.70335	670.769	9.70335	10		1841.76	106.855	1841.76	63.7168	1843.69	19.5498
9.71367	291.929	9.71367	671.538	9.71367	9.23077		1843.69	106.789	1843.69	63.73	1845.62	19.4406
9.72398	291.843	9.72398	673.077	9.72398	8.46154		1845.62	106.721	1845.62	63.7157	1847.55	19.5812
9.73429	291.814	9.73429	673.846	9.73429	7.69231		1847.55	106.775	1847.55	63.7243	1849.48	19.6248
9.7446	291.929	9.7446	673.077	9.7446	7.69231		1849.48	106.795	1849.48	63.7172	1851.41	19.6807
9.75492	291.943	9.75492	672.308	9.75492	8.46154		1851.41	106.819	1851.41	63.7257	1853.34	19.6453
9.76523	291.7	9.76523	670.769	9.76523	9.23077		1853.34	106.819	1853.34	63.7157	1855.26	19.6591
9.77554	291.657	9.77554	670	9.77554	10		1855.26	106.821	1855.26	63.7432	1857.19	19.5939
9.78585	291.586	9.78585	669.231	9.78585	10		1857.19	106.815	1857.19	63.7062	1859.12	19.5975
9.79617	292.043	9.79617	667.692	9.79617	10		1859.12	106.787	1859.12	63.7346	1861.05	19.5795
9.80648	291.886	9.80648	668.462	9.80648	9.23077		1861.05	106.776	1861.05	63.7296	1862.98	19.6271
9.81679	291.843	9.81679	669.231	9.81679	9.23077		1862.98	106.795	1862.98	63.7187	1864.91	19.6552
9.8271	291.786	9.8271	670	9.8271	9.23077		1864.91	106.822	1864.91	63.6914	1866.83	19.6357
9.83742	291.971	9.83742	670.769	9.83742	8.46154		1866.83	106.792	1866.83	63.7257	1868.76	19.4016
9.84773	291.729	9.84773	670.769	9.84773	7.69231		1868.76	106.698	1868.76	63.7111	1870.69	19.436
9.85804	292.086	9.85804	670.769	9.85804	6.92308		1870.69	106.722	1870.69	63.6949	1872.62	19.5491
9.86835	292.086	9.86835	670.769	9.86835	6.92308		1872.62	106.785	1872.62	63.651	1874.55	19.6105
9.87866	292.114	9.87866	670	9.87866	6.92308		1874.55	106.793	1874.55	63.67	1876.48	19.5755
9.88898	292.014	9.88898	669.231	9.88898	6.92308		1876.48	106.784	1876.48	63.6438	1878.41	19.5764
9.89929	291.871	9.89929	668.462	9.89929	6.92308		1878.41	106.779	1878.41	63.6888	1880.33	19.5615
9.9096	292.043	9.9096	669.231	9.9096	6.15385		1880.33	106.784	1880.33	63.6853	1882.26	19.5597
9.91991	291.9	9.91991	670	9.91991	6.92308		1882.26	106.787	1882.26	63.6705	1884.19	19.5257
9.93023	292.386	9.93023	670	9.93023	5.38462		1884.19	106.805	1884.19	63.6145	1886.12	19.6094
9.94054	291.857	9.94054	670.769	9.94054	6.15385		1886.12	106.811	1886.12	63.6446	1888.05	19.6
9.95085	292.171	9.95085	671.538	9.95085	6.15385		1888.05	106.805	1888.05	63.6445	1889.98	19.489
9.96116	292.2	9.96116	672.308	9.96116	6.92308		1889.98	106.743	1889.98	63.727	1891.91	19.4678
9.97148	291.943	9.97148	672.308	9.97148	7.69231		1891.91	106.776	1891.91	63.6938	1893.83	19.5321
9.98179	292.314	9.98179	672.308	9.98179	8.46154		1893.83	106.815	1893.83	63.6544	1895.76	19.5097
9.9921	292.129	9.9921	672.308	9.9921	7.69231		1895.76	106.817	1895.76	63.612	1897.69	19.5661
10.0024	292.214	10.0024	671.538	10.0024	8.46154		1897.69	106.813	1897.69	63.5883	1899.62	19.5297
10.0127	292.3	10.0127	671.538	10.0127	8.46154		1899.62	106.814	1899.62	63.5759	1901.55	19.5247
10.023	292.2	10.023	670	10.023	9.23077		1901.55	106.822	1901.55	63.6507	1903.48	19.5072
10.0334	292.243	10.0334	670	10.0334	7.69231		1903.48	106.84	1903.48	63.6069	1905.4	19.5544
10.0437	292.657	10.0437	670.769	10.0437	8.46154		1905.4	106.851	1905.4	63.6257	1907.33	19.5368
10.054	292.786	10.054	670.769	10.054	9.23077		1907.33	106.865	1907.33	63.6342	1909.26	19.5337
10.0643	292.843	10.0643	670.769	10.0643	8.46154		1909.26	106.854	1909.26	63.703	1911.19	19.543
10.0746	292.886	10.0746	672.308	10.0746	7.69231		1911.19	106.855	1911.19	63.6806	1913.12	19.5857
10.0849	293.386	10.0849	672.308	10.0849	6.92308		1913.12	106.867	1913.12	63.6298	1915.05	19.5971
10.0952	293.371	10.0952	672.308	10.0952	6.92308		1915.05	106.897	1915.05	63.5488	1916.98	19.6102
10.1055	293.514	10.1055	672.308	10.1055	7.69231		1916.98	106.875	1916.98	63.5663	1918.9	19.4822
10.1158	294.129	10.1158	672.308	10.1158	7.69231		1918.9	106.818	1918.9	63.6009	1920.83	19.5884
10.1262	294.043	10.1262	670.769	10.1262	8.46154		1920.83	106.856	1920.83	63.6716	1922.76	19.4919
10.1365	294.986	10.1365	670.769	10.1365	8.46154		1922.76	106.846	1922.76	63.603	1924.69	19.5196
10.1468	295.114	10.1468	670	10.1468	10		1924.69	106.871	1924.69	63.6091	1926.62	19.5307
10.1571	295.771	10.1571	670	10.1571	10		1926.62	106.927	1926.62	63.642	1928.55	19.5417
10.1674	296.443	10.1674	670	10.1674	10		1928.55	106.923	1928.55	63.6998	1930.48	19.5479
10.1777	297.171	10.1777	670.769	10.1777	10		1930.48	106.926	1930.48	63.5946	1932.4	19.6273
10.188	297.429	10.188	670.769	10.188	8.46154		1932.4	106.877	1932.4	63.6091	1934.33	19.6116
10.1983	299.243	10.1983	670	10.1983	9.23077		1934.33	106.848	1934.33	63.6086	1936.26	19.6633
10.2087	300.7	10.2087	670	10.2087	8.46154		1936.26	106.905	1936.26	63.6794	1938.19	19.6252
10.219	301.843	10.219	670	10.219	9.23077		1938.19	106.927	1938.19	63.6708	1940.12	19.7309
10.2293	303.329	10.2293	669.231	10.2293	9.23077		1940.12	106.956	1940.12	63.6168	1942.05	19.6358
10.2396	304.986	10.2396	670	10.2396	10		1942.05	106.926	1942.05	63.5911	1943.98	19.5813
10.2499	307.329	10.2499	670	10.2499	10		1943.98	106.875	1943.98	63.6825	1945.9	19.5146
10.2602	309.286	10.2602	670	10.2602	9.23077		1945.9	106.92	1945.9	63.5725	1947.83	19.5661
10.2705	309.686	10.2705	670.769	10.2705	7.69231		1947.83	106.91	1947.83	63.6101	1949.76	19.5956
10.2808	309.5	10.2808	671.538	10.2808	7.69231		1949.76	106.91	1949.76	63.6041	1951.69	19.619
10.2912	310.229	10.2912	671.538	10.2912	6.15385		1951.69	106.923	1951.69	63.6114	1953.62	19.5617
10.3015	308.543	10.3015	672.308	10.3015	7.69231		1953.62	106.931	1953.62	63.4792	1955.55	19.6732
10.3118	307.471	10.3118	672.308	10.3118	7.69231		1955.55	106.935	1955.55	63.4854	1957.48	19.6504
10.3221	304.671	10.3221	671.538	10.3221	8.46154		1957.48	106.941	1957.48	63.5228	1959.4	19.7483
10.3324	302.486	10.3324	672.308	10.3324	8.46154		1959.4	106.94	1959.4	63.6282	1961.33	19.7552
10.3427	299.6	10.3427	672.308	10.3427	10		1961.33	106.941	1961.33	63.5954	1963.26	19.7156
10.353	297.5	10.353	671.538	10.353	10.7692		1963.26	106.91	1963.26	63.4444	1965.19	19.5855
10.3633	296.214	10.3633	670	10.3633	11.5385		1965.19	106.971	1965.19	63.4672	1967.12	19.5894
10.3736	294.829	10.3736	670	10.3736	10.7692		1967.12	106.893	1967.12	63.7585	1969.05	19.6044
10.384	294.014	10.384	670	10.384	11.5385		1969.05	106.834	1969.05	63.7708	1970.98	19.7572
10.3943	293.214	10.3943	670	10.3943	10.7692		1970.98	106.911	1970.98	63.7608	1972.9	19.7566
10.4046	293.1	10.4046	670	10.4046	10.7692		1972.9	106.994	1972.9	63.479	1974.83	19.8267
10.4149	292.657	10.4149	670	10.4149	10.7692		1974.83	106.902	1974.83	63.3379	1976.76	19.7652
10.4252	292.5	10.4252	670.769	10.4252	9.23077		1976.76	106.814	1976.76	63.3101	1978.69	19.8235
10.4355	292.4	10.4355	672.308	10.4355	9.23077		1978.69	106.786	1978.69	63.61	1980.62	19.6566
10.4458	292.2	10.4458	672.308	10.4458	10		1980.62	106.861	1980.62	63.5938	1982.55	19.665
10.4561	292.386	10.4561	671.538	10.4561	10		1982.55	106.876	1982.55	63.5507	1984.48	19.584
10.4665	292.429	10.4665	671.538	10.4665	12.3077		1984.48	106.863	1984.48	63.4545	1986.4	19.6232
10.4768	292.014	10.4768	673.077	10.4768	14.6154		1986.4	106.867	1986.4	63.487	1988.33	19.5872
10.4871	292.014	10.4871	672.308	10.4871	15.3846		1988.33	106.857	1988.33	63.4686	1990.26	19.7039
10.4974	291.871	10.4974	671.538	10.4974	16.1538		1990.26	106.903	1990.26	63.4197	1992.19	19.6326
10.5077	291.514	10.5077	671.538	10.5077	16.9231		1992.19	106.895	1992.19	63.4013	1994.12	19.7162
10.518	291.857	10.518	671.538	10.518	16.9231		1994.12	106.892	1994.12	63.5387	1996.05	19.7078
10.5283	291.886	10.5283	671.538	10.5283	16.9231		1996.05	106.906	1996.05	63.5085	1997.98	19.7625
10.5387	291.571	10.5387	671.538	10.5387	16.1538		1997.98	106.844	1997.98	63.5393	1999.9	19.5402
10.549	291.886	10.549	670.769	10.549	14.6154		1999.9	106.884	1999.9	63.4632	2001.83	19.4729
10.5593	291.971	10.5593	670	10.5593	12.3077		2001.83	106.981	2001.83	63.5111	2003.76	19.4937
10.5696	291.743	10.5696	670.769	10.5696	12.3077		2003.76	107.011	2003.76	63.4846	2005.69	19.6124
10.5799	291.9	10.5799	671.538	10.5799	12.3077		2005.69	106.924	2005.69	63.4461	2007.62	19.6131
10.5902	291.9	10.5902	670.769	10.5902	12.3077		2007.62	106.873	2007.62	63.4287	2009.55	19.7546
10.6005	291.886	10.6005	670	10.6005	12.3077		2009.55	106.931	2009.55	63.4371	2011.48	19.5591
10.6108	291.7	10.6108	670.769	10.6108	13.0769		2011.48	106.993	2011.48	63.4774	2013.4	19.5652
10.6212	291.771	10.6212	670.769	10.6212	13.8461		2013.4	106.952	2013.4	63.5684	2015.33	19.636
10.6315	291.886	10.6315	670.769	10.6315	14.6154		2015.33	106.953	2015.33	63.4202	2017.26	19.6671
10.6418	291.314	10.6418	671.538	10.6418	14.6154		2017.26	106.966	2017.26	63.4285	2019.19	19.5053
10.6521	291.771	10.6521	671.538	10.6521	12.3077		2019.19	106.98	2019.19	63.538	2021.12	19.5218
10.6624	291.714	10.6624	671.538	10.6624	10.7692		2021.12	106.984	2021.12	63.605	2023.05	19.5158
10.6727	291.357	10.6727	671.538	10.6727	9.23077		2023.05	106.894	2023.05	63.2901	2024.97	19.5623
10.683	291.571	10.683	672.308	10.683	7.69231		2024.97	106.891	2024.97	63.2073	2026.9	19.4463
10.6933	291.486	10.6933	672.308	10.6933	6.92308		2026.9	106.933	2026.9	63.3514	2028.83	19.4997
10.7036	291.843	10.7036	670.769	10.7036	6.92308		2028.83	106.905	2028.83	63.5147	2030.76	19.5832
10.714	291.657	10.714	670.769	10.714	7.69231		2030.76	106.862	2030.76	63.5118	2032.69	19.7085
10.7243	291.614	10.7243	670.769	10.7243	8.46154		2032.69	106.937	2032.69	63.5917	2034.62	19.4791
10.7346	291.529	10.7346	670	10.7346	8.46154		2034.62	106.961	2034.62	63.6086	2036.55	19.5049
10.7449	291.614	10.7449	670	10.7449	8.46154		2036.55	106.896	2036.55	63.8711	2038.47	19.6122
10.7552	291.686	10.7552	670	10.7552	8.46154		2038.47	106.925	2038.47	63.7229	2040.4	19.6206
10.7655	291.557	10.7655	670.769	10.7655	8.46154		2040.4	106.986	2040.4	63.5501	2042.33	19.517
10.7758	291.343	10.7758	671.538	10.7758	8.46154		2042.33	106.991	2042.33	63.4674	2044.26	19.5316
10.7861	291.6	10.7861	672.308	10.7861	8.46154		2044.26	106.925	2044.26	63.53	2046.19	19.5318
10.7965	291.629	10.7965	673.077	10.7965	8.46154		2046.19	106.908	2046.19	63.5356	2048.12	19.5707
10.8068	291.7	10.8068	673.077	10.8068	7.69231		2048.12	106.906	2048.12	63.6515	2050.05	19.4987
10.8171	291.414	10.8171	673.077	10.8171	7.69231		2050.05	106.893	2050.05	63.5957	2051.97	19.5394
10.8274	291.729	10.8274	673.077	10.8274	6.92308		2051.97	106.944	2051.97	63.5804	2053.9	19.5154
10.8377	291.8	10.8377	671.538	10.8377	7.69231		2053.9	106.996	2053.9	63.5502	2055.83	19.5435
10.848	291.457	10.848	671.538	10.848	7.69231		2055.83	106.974	2055.83	63.4697	2057.76	19.5114
10.8583	291.4	10.8583	670	10.8583	8.46154		2057.76	106.943	2057.76	63.4575	2059.69	19.5982
10.8687	291.471	10.8687	670.769	10.8687	8.46154		2059.69	106.956	2059.69	63.6362	2061.62	19.5931
10.879	291.7	10.879	670.769	10.879	9.23077		2061.62	106.99	2061.62	63.6413	2063.55	19.5664
10.8893	291.743	10.8893	670.769	10.8893	9.23077		2063.55	106.96	2063.55	63.5221	2065.47	19.4884
10.8996	291.686	10.8996	671.538	10.8996	9.23077		2065.47	106.96	2065.47	63.4862	2067.4	19.5576
10.9099	291.543	10.9099	670.769	10.9099	8.46154		2067.4	106.97	2067.4	63.5672	2069.33	19.5246
10.9202	291.771	10.9202	670.769	10.9202	7.69231		2069.33	106.977	2069.33	63.5876	2071.26	19.5234
10.9305	291.471	10.9305	671.538	10.9305	7.69231		2071.26	106.982	2071.26	63.649	2073.19	19.5294
10.9408	291.571	10.9408	671.538	10.9408	6.92308		2073.19	107.001	2073.19	63.6379	2075.12	19.5916
10.9512	291.629	10.9512	672.308	10.9512	6.92308		2075.12	107.019	2075.12	63.5945	2077.05	19.6041
10.9615	292.057	10.9615	672.308	10.9615	7.69231		2077.05	107.013	2077.05	63.5564	2078.97	19.6392
10.9718	291.729	10.9718	673.077	10.9718	6.92308		2078.97	106.976	2078.97	63.6602	2080.9	19.5858
10.9821	292.186	10.9821	673.846	10.9821	6.92308		2080.9	106.984	2080.9	63.6304	2082.83	19.5569
10.9924	292.2	10.9924	673.846	10.9924	7.69231		2082.83	107	2082.83	63.6098	2084.76	19.5688
11.0027	292.143	11.0027	674.615	11.0027	6.92308		2084.76	107.023	2084.76	63.5956	2086.69	19.5966
11.013	292.3	11.013	674.615	11.013	6.92308		2086.69	107.027	2086.69	63.646	2088.62	19.5249
11.0233	292.571	11.0233	673.846	11.0233	7.69231		2088.62	107.025	2088.62	63.6519	2090.55	19.5276
11.0336	292.514	11.0336	673.077	11.0336	7.69231		2090.55	107.02	2090.55	63.6109	2092.47	19.5596
11.044	292.757	11.044	673.077	11.044	6.92308		2092.47	107.04	2092.47	63.5806	2094.4	19.6248
11.0543	293.043	11.0543	673.846	11.0543	6.92308		2094.4	107.011	2094.4	63.5802	2096.33	19.5873
11.0646	293.1	11.0646	673.077	11.0646	6.92308		2096.33	107.006	2096.33	63.5557	2098.26	19.5938
11.0749	293.771	11.0749	672.308	11.0749	6.15385		2098.26	107.006	2098.26	63.5963	2100.19	19.6047
11.0852	293.943	11.0852	672.308	11.0852	7.69231		2100.19	106.99	2100.19	63.5714	2102.12	19.6483
11.0955	294.8	11.0955	671.538	11.0955	7.69231		2102.12	106.988	2102.12	63.573	2104.05	19.6244
11.1058	295.143	11.1058	672.308	11.1058	8.46154		2104.05	106.992	2104.05	63.5828	2105.97	19.634
11.1161	296.271	11.1161	671.538	11.1161	9.23077		2105.97	107.01	2105.97	63.6498	2107.9	19.601
11.1265	296.829	11.1265	670.769	11.1265	9.23077		2107.9	107.011	2107.9	63.6208	2109.83	19.5832
11.1368	297.514	11.1368	670.769	11.1368	9.23077		2109.83	107.011	2109.83	63.6013	2111.76	19.5524
11.1471	297.914	11.1471	671.538	11.1471	9.23077		2111.76	107.021	2111.76	63.6136	2113.69	19.5857
11.1574	299.457	11.1574	672.308	11.1574	8.46154		2113.69	107.01	2113.69	63.6136	2115.62	19.5711
11.1677	298.871	11.1677	671.538	11.1677	9.23077		2115.62	106.999	2115.62	63.58	2117.55	19.5733
11.178	299.543	11.178	671.538	11.178	9.23077		2117.55	107.002	2117.55	63.6087	2119.47	19.5469
11.1883	299.771	11.1883	671.538	11.1883	10.7692		2119.47	107.013	2119.47	63.5533	2121.4	19.5835
11.1987	298.671	11.1987	671.538	11.1987	10		2121.4	107.012	2121.4	63.4892	2123.33	19.5648
11.209	298.414	11.209	671.538	11.209	10		2123.33	106.999	2123.33	63.4767	2125.26	19.5482
11.2193	297.257	11.2193	671.538	11.2193	9.23077		2125.26	107.018	2125.26	63.4225	2127.19	19.5175
11.2296	296.357	11.2296	671.538	11.2296	7.69231		2127.19	107.055	2127.19	63.3137	2129.12	19.5304
11.2399	295.486	11.2399	672.308	11.2399	6.92308		2129.12	107.075	2129.12	63.2942	2131.05	19.5245
11.2502	294.086	11.2502	672.308	11.2502	6.92308		2131.05	107.098	2131.05	63.343	2132.97	19.5788
11.2605	293.214	11.2605	672.308	11.2605	6.92308		2132.97	107.146	2132.97	63.4537	2134.9	19.6128
11.2708	293.329	11.2708	673.077	11.2708	7.69231		2134.9	107.088	2134.9	63.5356	2136.83	19.602
11.2812	292.486	11.2812	673.077	11.2812	9.23077		2136.83	107.016	2136.83	63.5757	2138.76	19.6056
11.2915	292.229	11.2915	673.846	11.2915	9.23077		2138.76	107.007	2138.76	63.4027	2140.69	19.6781
11.3018	292.029	11.3018	673.846	11.3018	10		2140.69	107.064	2140.69	63.3109	2142.62	19.6257
11.3121	291.8	11.3121	673.846	11.3121	11.5385		2142.62	107.054	2142.62	63.3587	2144.55	19.5701
11.3224	292.043	11.3224	673.846	11.3224	11.5385		2144.55	107.045	2144.55	63.4445	2146.47	19.5384
11.3327	292.1	11.3327	673.846	11.3327	13.0769		2146.47	107.059	2146.47	63.4057	2148.4	19.6563
11.343	291.786	11.343	673.846	11.343	14.6154		2148.4	106.98	2148.4	63.4519	2150.33	19.6626
11.3533	291.8	11.3533	672.308	11.3533	16.1538		2150.33	107.065	2150.33	63.4097	2152.26	19.673
11.3636	291.629	11.3636	673.077	11.3636	16.9231		2152.26	107.204	2152.26	63.5861	2154.19	19.5975
11.374	291.771	11.374	673.077	11.374	18.4615		2154.19	107.275	2154.19	63.5667	2156.12	19.6763
11.3843	291.486	11.3843	673.077	11.3843	20		2156.12	107.363	2156.12	63.4654	2158.05	19.5959
11.3946	291.614	11.3946	673.077	11.3946	20.7692		2158.05	107.257	2158.05	63.4711	2159.97	19.5975
11.4049	291.671	11.4049	672.308	11.4049	23.0769		2159.97	107.102	2159.97	63.5516	2161.9	19.6151
11.4152	291.657	11.4152	672.308	11.4152	25.3846		2161.9	107.044	2161.9	63.5152	2163.83	19.7473
11.4255	291.686	11.4255	672.308	11.4255	25.3846		2163.83	107.041	2163.83	63.5702	2165.76	19.6251
11.4358	291.7	11.4358	671.538	11.4358	26.1538		2165.76	106.996	2165.76	63.5479	2167.69	19.6289
11.4461	291.657	11.4461	670.769	11.4461	26.1538		2167.69	106.991	2167.69	63.6666	2169.62	19.6469
11.4565	291.843	11.4565	670	11.4565	25.3846		2169.62	107.029	2169.62	63.4975	2171.55	19.7464
11.4668	291.429	11.4668	670.769	11.4668	24.6154		2171.55	107.034	2171.55	63.4745	2173.47	19.7183
11.4771	291.657	11.4771	670	11.4771	24.6154		2173.47	106.992	2173.47	63.562	2175.4	19.6763
11.4874	291.386	11.4874	670	11.4874	22.3077		2175.4	106.923	2175.4	63.6384	2177.33	19.4845
11.4977	291.414	11.4977	670	11.4977	21.5385		2177.33	106.952	2177.33	63.5603	2179.26	19.4761
11.508	291.457	11.508	669.231	11.508	21.5385		2179.26	106.98	2179.26	63.4929	2181.19	19.5993
11.5183	291.357	11.5183	669.231	11.5183	21.5385		2181.19	106.974	2181.19	63.4044	2183.12	19.7702
11.5286	291.586	11.5286	670	11.5286	20		2183.12	106.952	2183.12	63.403	2185.05	19.6896
11.539	291.271	11.539	670	11.539	19.2308		2185.05	106.93	2185.05	63.5299	2186.97	19.7011
11.5493	291.171	11.5493	670.769	11.5493	16.9231		2186.97	106.931	2186.97	63.7384	2188.9	19.8001
11.5596	291.329	11.5596	670.769	11.5596	15.3846		2188.9	106.911	2188.9	63.7878	2190.83	19.8413
11.5699	291.571	11.5699	670.769	11.5699	13.8461		2190.83	106.937	2190.83	63.6936	2192.76	19.6862
11.5802	291.514	11.5802	670.769	11.5802	11.5385		2192.76	106.963	2192.76	63.5995	2194.69	19.6622
11.5905	291.514	11.5905	670.769	11.5905	8.46154		2194.69	106.96	2194.69	63.6693	2196.62	19.6291
11.6008	291.386	11.6008	671.538	11.6008	7.69231		2196.62	106.978	2196.62	63.646	2198.55	19.7381
11.6111	291.443	11.6111	671.538	11.6111	6.92308		2198.55	106.999	2198.55	63.5738	2200.47	19.7298
11.6214	291.586	11.6214	672.308	11.6214	7.69231		2200.47	107.007	2200.47	63.6743	2202.4	19.7303
11.6318	291.4	11.6318	673.077	11.6318	8.46154		2202.4	106.992	2202.4	63.7994	2204.33	19.6896
11.6421	291.471	11.6421	673.846	11.6421	8.46154		2204.33	106.97	2204.33	63.7061	2206.26	19.7087
11.6524	291.343	11.6524	673.846	11.6524	9.23077		2206.26	106.936	2206.26	63.6053	2208.19	19.6238
11.6627	291.371	11.6627	673.077	11.6627	9.23077		2208.19	106.934	2208.19	63.67	2210.12	19.642
11.673	291.214	11.673	673.077	11.673	9.23077		2210.12	106.954	2210.12	63.6931	2212.04	19.685
11.6833	291.429	11.6833	672.308	11.6833	9.23077		2212.04	106.939	2212.04	63.7005	2213.97	19.7259
11.6936	291.343	11.6936	673.077	11.6936	10		2213.97	106.951	2213.97	63.7468	2215.9	19.7066
11.704	291.471	11.704	673.846	11.704	10.7692		2215.9	107.027	2215.9	63.715	2217.83	19.7005
11.7143	291.386	11.7143	673.846	11.7143	10		2217.83	107.004	2217.83	63.6167	2219.76	19.6702
11.7246	291.371	11.7246	675.385	11.7246	11.5385		2219.76	106.973	2219.76	63.5978	2221.69	19.7111
11.7349	291.257	11.7349	674.615	11.7349	11.5385		2221.69	107.013	2221.69	63.6652	2223.62	19.6623
11.7452	291.3	11.7452	673.846	11.7452	10.7692		2223.62	106.973	2223.62	63.6392	2225.54	19.6644
11.7555	291.086	11.7555	673.077	11.7555	10		2225.54	106.931	2225.54	63.7741	2227.47	19.6426
11.7658	291.5	11.7658	673.077	11.7658	8.46154		2227.47	106.946	2227.47	63.8164	2229.4	19.6778
11.7761	291.414	11.7761	673.846	11.7761	7.69231		2229.4	106.934	2229.4	63.6897	2231.33	19.7284
11.7865	291.5	11.7865	673.077	11.7865	6.92308		2231.33	106.927	2231.33	63.5775	2233.26	19.7609
11.7968	291.429	11.7968	674.615	11.7968	6.92308		2233.26	106.939	2233.26	63.6017	2235.19	19.6727
11.8071	291.386	11.8071	673.846	11.8071	7.69231		2235.19	106.926	2235.19	63.6047	2237.12	19.6891
11.8174	291.486	11.8174	673.077	11.8174	9.23077		2237.12	106.951	2237.12	63.6353	2239.04	19.6816
11.8277	291.471	11.8277	673.846	11.8277	10.7692		2239.04	106.98	2239.04	63.6412	2240.97	19.6617
11.838	291.3	11.838	672.308	11.838	11.5385		2240.97	106.971	2240.97	63.6633	2242.9	19.6353
11.8483	291.571	11.8483	672.308	11.8483	11.5385		2242.9	106.933	2242.9	63.6026	2244.83	19.6958
11.8586	291.586	11.8586	670.769	11.8586	10.7692		2244.83	106.914	2244.83	63.6314	2246.76	19.7188
11.8689	291.529	11.8689	671.538	11.8689	10		2246.76	106.925	2246.76	63.663	2248.69	19.6829
11.8793	291.5	11.8793	671.538	11.8793	10		2248.69	106.933	2248.69	63.6685	2250.61	19.6163
11.8896	291.486	11.8896	672.308	11.8896	9.23077		2250.61	106.947	2250.61	63.6636	2252.54	19.6943
11.8999	291.414	11.8999	673.846	11.8999	7.69231		2252.54	106.947	2252.54	63.6782	2254.47	19.7241
11.9102	291.129	11.9102	673.077	11.9102	7.69231		2254.47	106.944	2254.47	63.6704	2256.4	19.7388
11.9205	291.357	11.9205	671.538	11.9205	8.46154		2256.4	106.935	2256.4	63.639	2258.33	19.7087
11.9308	291.614	11.9308	671.538	11.9308	8.46154		2258.33	106.938	2258.33	63.5691	2260.26	19.6871
11.9411	291.457	11.9411	670.769	11.9411	6.92308		2260.26	106.927	2260.26	63.5978	2262.19	19.6437
11.9514	291.3	11.9514	670.769	11.9514	6.92308		2262.19	106.906	2262.19	63.6373	2264.11	19.6604
11.9618	291.5	11.9618	670	11.9618	6.92308		2264.11	106.907	2264.11	63.6875	2266.04	19.6808
11.9721	291.371	11.9721	670	11.9721	7.69231		2266.04	106.92	2266.04	63.6927	2267.97	19.7291
11.9824	291.457	11.9824	670	11.9824	8.46154		2267.97	106.919	2267.97	63.6552	2269.9	19.699
11.9927	291.343	11.9927	670.769	11.9927	8.46154		2269.9	106.895	2269.9	63.549	2271.83	19.6416
12.003	291.314	12.003	672.308	12.003	7.69231		2271.83	106.9	2271.83	63.5906	2273.76	19.6298
12.0133	291.514	12.0133	672.308	12.0133	7.69231		2273.76	106.932	2273.76	63.6342	2275.69	19.6733
12.0236	291.357	12.0236	671.538	12.0236	7.69231		2275.69	106.936	2275.69	63.6636	2277.61	19.6707
12.034	291.329	12.034	672.308	12.034	7.69231		2277.61	106.926	2277.61	63.6704	2279.54	19.6546
12.0443	291.314	12.0443	671.538	12.0443	6.15385		2279.54	106.923	2279.54	63.6771	2281.47	19.6197
12.0546	291.6	12.0546	670.769	12.0546	6.15385		2281.47	106.927	2281.47	63.6505	2283.4	19.6119
12.0649	291.429	12.0649	670.769	12.0649	5.38462		2283.4	106.923	2283.4	63.6409	2285.33	19.6282
12.0752	291.229	12.0752	670	12.0752	5.38462		2285.33	106.912	2285.33	63.6103	2287.26	19.6686
12.0855	291.314	12.0855	670	12.0855	5.38462		2287.26	106.909	2287.26	63.6033	2289.19	19.6525
12.0958	291.3	12.0958	670	12.0958	5.38462		2289.19	106.903	2289.19	63.6262	2291.11	19.6231
12.1061	291.471	12.1061	671.538	12.1061	5.38462		2291.11	106.904	2291.11	63.614	2293.04	19.5868
12.1165	291.186	12.1165	672.308	12.1165	6.92308		2293.04	106.916	2293.04	63.595	2294.97	19.6334
12.1268	291.329	12.1268	673.077	12.1268	7.69231		2294.97	106.923	2294.97	63.5861	2296.9	19.6283
12.1371	291.629	12.1371	674.615	12.1371	9.23077		2296.9	106.915	2296.9	63.562	2298.83	19.6038
12.1474	291.143	12.1474	673.846	12.1474	9.23077		2298.83	106.913	2298.83	63.5757	2300.76	19.6039
12.1577	291.357	12.1577	673.077	12.1577	10		2300.76	106.912	2300.76	63.5329	2302.69	19.6215
12.168	291.386	12.168	673.846	12.168	10		2302.69	106.91	2302.69	63.4906	2304.61	19.5894
12.1783	291.429	12.1783	673.077	12.1783	9.23077		2304.61	106.927	2304.61	63.4604	2306.54	19.5855
12.1886	291.186	12.1886	673.077	12.1886	8.46154		2306.54	106.942	2306.54	63.4555	2308.47	19.5831
12.1989	291.414	12.1989	672.308	12.1989	8.46154		2308.47	106.944	2308.47	63.4604	2310.4	19.5635
12.2093	291.4	12.2093	673.077	12.2093	9.23077		2310.4	106.943	2310.4	63.4599	2312.33	19.5361
12.2196	291.214	12.2196	673.077	12.2196	9.23077		2312.33	106.938	2312.33	63.4494	2314.26	19.5553
12.2299	291.457	12.2299	673.846	12.2299	9.23077		2314.26	106.954	2314.26	63.4735	2316.19	19.5832
12.2402	291.3	12.2402	673.077	12.2402	10.7692		2316.19	106.97	2316.19	63.4797	2318.11	19.6271
12.2505	291.043	12.2505	673.077	12.2505	10		2318.11	106.95	2318.11	63.4185	2320.04	19.6154
12.2608	291.3	12.2608	672.308	12.2608	10.7692		2320.04	106.928	2320.04	63.3569	2321.97	19.6222
12.2711	291.371	12.2711	672.308	12.2711	10		2321.97	106.903	2321.97	63.4308	2323.9	19.6522
12.2814	291.229	12.2814	672.308	12.2814	9.23077		2323.9	106.899	2323.9	63.4545	2325.83	19.6614
12.2918	291.057	12.2918	671.538	12.2918	8.46154		2325.83	106.945	2325.83	63.3683	2327.76	19.6425
12.3021	291.414	12.3021	671.538	12.3021	8.46154		2327.76	106.992	2327.76	63.3332	2329.69	19.6427
12.3124	291.343	12.3124	671.538	12.3124	8.46154		2329.69	107.011	2329.69	63.3317	2331.61	19.5956
12.3227	291.314	12.3227	670.769	12.3227	6.92308		2331.61	106.973	2331.61	63.3008	2333.54	19.6157
12.333	291.3	12.333	670.769	12.333	7.69231		2333.54	106.965	2333.54	63.3201	2335.47	19.6135
12.3433	291.243	12.3433	671.538	12.3433	8.46154		2335.47	106.998	2335.47	63.3862	2337.4	19.6293
12.3536	291.486	12.3536	672.308	12.3536	8.46154		2337.4	106.983	2337.4	63.3781	2339.33	19.6375
12.364	291.571	12.364	672.308	12.364	9.23077		2339.33	106.952	2339.33	63.3244	2341.26	19.6347
12.3743	291.343	12.3743	672.308	12.3743	8.46154		2341.26	106.949	2341.26	63.3151	2343.19	19.5754
12.3846	291.271	12.3846	673.077	12.3846	9.23077		2343.19	106.939	2343.19	63.2925	2345.11	19.4859
12.3949	291.443	12.3949	673.846	12.3949	8.46154		2345.11	106.879	2345.11	63.3272	2347.04	19.4102
12.4052	291.1	12.4052	673.846	12.4052	9.23077		2347.04	106.866	2347.04	63.3758	2348.97	19.5335
12.4155	291.5	12.4155	674.615	12.4155	9.23077		2348.97	106.966	2348.97	63.3518	2350.9	19.659
12.4258	291.443	12.4258	673.846	12.4258	8.46154		2350.9	107.044	2350.9	63.2974	2352.83	19.7013
12.4361	291.386	12.4361	673.846	12.4361	9.23077		2352.83	107.033	2352.83	63.2783	2354.76	19.6694
12.4464	291.357	12.4464	674.615	12.4464	10		2354.76	107.022	2354.76	63.2334	2356.69	19.6589
12.4568	291.714	12.4568	673.077	12.4568	10		2356.69	107.016	2356.69	63.201	2358.61	19.5898
12.4671	291.371	12.4671	672.308	12.4671	10		2358.61	107.007	2358.61	63.1943	2360.54	19.55
12.4774	291.514	12.4774	671.538	12.4774	10		2360.54	106.976	2360.54	63.2099	2362.47	19.5796
12.4877	291.529	12.4877	672.308	12.4877	9.23077		2362.47	106.979	2362.47	63.1663	2364.4	19.6169
12.498	291.671	12.498	671.538	12.498	9.23077		2364.4	106.976	2364.4	63.2163	2366.33	19.5254
12.5083	291.5	12.5083	671.538	12.5083	9.23077		2366.33	106.954	2366.33	63.3292	2368.26	19.4587
12.5186	291.757	12.5186	672.308	12.5186	9.23077		2368.26	106.939	2368.26	63.3199	2370.19	19.4088
12.5289	291.457	12.5289	672.308	12.5289	7.69231		2370.19	106.928	2370.19	63.3261	2372.11	19.4202
12.5393	291.9	12.5393	673.077	12.5393	8.46154		2372.11	106.896	2372.11	63.3266	2374.04	19.4204
12.5496	291.9	12.5496	673.846	12.5496	7.69231		2374.04	106.887	2374.04	63.3422	2375.97	19.4236
12.5599	291.386	12.5599	673.846	12.5599	6.92308		2375.97	106.886	2375.97	63.4407	2377.9	19.409
12.5702	291.471	12.5702	673.846	12.5702	7.69231		2377.9	106.884	2377.9	63.4632	2379.83	19.4201
12.5805	291.457	12.5805	673.077	12.5805	9.23077		2379.83	106.888	2379.83	63.4611	2381.76	19.4323
12.5908	291.429	12.5908	673.077	12.5908	8.46154		2381.76	106.91	2381.76	63.4805	2383.68	19.4817
12.6011	291.357	12.6011	672.308	12.6011	9.23077		2383.68	106.914	2383.68	63.5056	2385.61	19.5051
12.6114	291.471	12.6114	673.077	12.6114	8.46154		2385.61	106.923	2385.61	63.5333	2387.54	19.5238
12.6218	291.057	12.6218	672.308	12.6218	9.23077		2387.54	106.927	2387.54	63.527	2389.47	19.5327
12.6321	291.214	12.6321	671.538	12.6321	9.23077		2389.47	106.925	2389.47	63.493	2391.4	19.5145
12.6424	291.2	12.6424	671.538	12.6424	8.46154		2391.4	106.927	2391.4	63.4941	2393.33	19.4948
12.6527	291.357	12.6527	671.538	12.6527	6.92308		2393.33	106.932	2393.33	63.4967	2395.26	19.5082
12.663	291.329	12.663	671.538	12.663	6.15385		2395.26	106.935	2395.26	63.5004	2397.18	19.5079
12.6733	291.329	12.6733	671.538	12.6733	6.92308		2397.18	106.924	2397.18	63.5058	2399.11	19.5067
12.6836	291.343	12.6836	670	12.6836	7.69231		2399.11	106.92	2399.11	63.4993	2401.04	19.5057
12.6939	291.4	12.6939	670	12.6939	7.69231		2401.04	106.922	2401.04	63.468	2402.97	19.5101
12.7043	291.086	12.7043	670	12.7043	8.46154		2402.97	106.93	2402.97	63.4645	2404.9	19.501
12.7146	291.6	12.7146	672.308	12.7146	9.23077		2404.9	106.942	2404.9	63.5074	2406.83	19.5085
12.7249	291.371	12.7249	673.077	12.7249	9.23077		2406.83	106.939	2406.83	63.524	2408.76	19.5235
12.7352	291.1	12.7352	674.615	12.7352	10		2408.76	106.93	2408.76	63.5089	2410.68	19.5273
12.7455	291.429	12.7455	674.615	12.7455	10		2410.68	106.92	2410.68	63.49	2412.61	19.5119
12.7558	291.4	12.7558	674.615	12.7558	9.23077		2412.61	106.925	2412.61	63.5092	2414.54	19.5278
12.7661	291.386	12.7661	675.385	12.7661	9.23077		2414.54	106.93	2414.54	63.4962	2416.47	19.5194
12.7764	291.143	12.7764	673.846	12.7764	9.23077		2416.47	106.941	2416.47	63.4898	2418.4	19.5288
12.7867	291.314	12.7867	673.077	12.7867	9.23077		2418.4	106.931	2418.4	63.5033	2420.33	19.5216
12.7971	291.3	12.7971	672.308	12.7971	8.46154		2420.33	106.923	2420.33	63.4811	2422.26	19.5181
12.8074	291.4	12.8074	672.308	12.8074	9.23077		2422.26	106.928	2422.26	63.453	2424.18	19.5173
12.8177	291.257	12.8177	673.846	12.8177	9.23077		2424.18	106.917	2424.18	63.4224	2426.11	19.5178
12.828	291.4	12.828	673.077	12.828	8.46154		2426.11	106.921	2426.11	63.4598	2428.04	19.497
12.8383	291.357	12.8383	673.077	12.8383	9.23077		2428.04	106.941	2428.04	63.4882	2429.97	19.5044
12.8486	291.4	12.8486	673.077	12.8486	9.23077		2429.97	106.946	2429.97	63.4817	2431.9	19.5276
12.8589	291.414	12.8589	673.077	12.8589	10		2431.9	106.933	2431.9	63.4523	2433.83	19.5324
12.8692	291.486	12.8692	672.308	12.8692	11.5385		2433.83	106.918	2433.83	63.4523	2435.76	19.5073
12.8796	291.3	12.8796	673.077	12.8796	11.5385		2435.76	106.917	2435.76	63.4378	2437.68	19.4899
12.8899	291.286	12.8899	673.846	12.8899	11.5385		2437.68	106.918	2437.68	63.4169	2439.61	19.4926
12.9002	291.186	12.9002	674.615	12.9002	10.7692		2439.61	106.928	2439.61	63.4349	2441.54	19.5074
12.9105	291.257	12.9105	674.615	12.9105	9.23077		2441.54	106.933	2441.54	63.4449	2443.47	19.4916
12.9208	291.4	12.9208	674.615	12.9208	7.69231		2443.47	106.914	2443.47	63.4	2445.4	19.4977
12.9311	291.486	12.9311	673.077	12.9311	6.15385		2445.4	106.909	2445.4	63.4139	2447.33	19.4873
12.9414	291.429	12.9414	673.077	12.9414	6.15385		2447.33	106.91	2447.33	63.4214	2449.26	19.4926
12.9518	291.271	12.9518	673.077	12.9518	5.38462		2449.26	106.905	2449.26	63.3985	2451.18	19.4977
12.9621	291.314	12.9621	672.308	12.9621	6.92308		2451.18	106.914	2451.18	63.4183	2453.11	19.5043
12.9724	291.314	12.9724	671.538	12.9724	7.69231		2453.11	106.928	2453.11	63.4307	2455.04	19.4905
12.9827	291.343	12.9827	671.538	12.9827	9.23077		2455.04	106.914	2455.04	63.4292	2456.97	19.495
12.993	291.457	12.993	671.538	12.993	10.7692		2456.97	106.901	2456.97	63.4104	2458.9	19.4797
13.0033	291.143	13.0033	672.308	13.0033	10.7692		2458.9	106.909	2458.9	63.4062	2460.83	19.4833
13.0136	291.414	13.0136	672.308	13.0136	10.7692		2460.83	106.914	2460.83	63.4074	2462.76	19.4719
13.0239	291.586	13.0239	672.308	13.0239	11.5385		2462.76	106.911	2462.76	63.3869	2464.68	19.4867
13.0343	291.414	13.0343	671.538	13.0343	10.7692		2464.68	106.921	2464.68	63.3905	2466.61	19.4948
13.0446	291.386	13.0446	670.769	13.0446	10.7692		2466.61	106.918	2466.61	63.3919	2468.54	19.4749
13.0549	291.329	13.0549	671.538	13.0549	10		2468.54	106.915	2468.54	63.3718	2470.47	19.4579
13.0652	291.5	13.0652	670	13.0652	10		2470.47	106.92	2470.47	63.3806	2472.4	19.4567
13.0755	291.6	13.0755	670	13.0755	10		2472.4	106.919	2472.4	63.3975	2474.33	19.4358
13.0858	291.757	13.0858	670	13.0858	10		2474.33	106.917	2474.33	63.3819	2476.26	19.4477
13.0961	291.857	13.0961	670.769	13.0961	10.7692		2476.26	106.908	2476.26	63.3373	2478.18	19.447
13.1064	291.657	13.1064	672.308	13.1064	10		2478.18	106.902	2478.18	63.3254	2480.11	19.4552
13.1167	291.514	13.1167	672.308	13.1167	10		2480.11	106.906	2480.11	63.3698	2482.04	19.4497
13.1271	291.857	13.1271	671.538	13.1271	9.23077		2482.04	106.922	2482.04	63.37	2483.97	19.4601
13.1374	292.057	13.1374	670.769	13.1374	9.23077		2483.97	106.928	2483.97	63.3665	2485.9	19.459
13.1477	292.157	13.1477	670	13.1477	9.23077		2485.9	106.929	2485.9	63.3495	2487.83	19.4605
13.158	292.429	13.158	670.769	13.158	10		2487.83	106.913	2487.83	63.3531	2489.76	19.4286
13.1683	292.857	13.1683	670.769	13.1683	10		2489.76	106.893	2489.76	63.3553	2491.68	19.4288
13.1786	292.571	13.1786	671.538	13.1786	9.23077		2491.68	106.881	2491.68	63.3588	2493.61	19.4446
13.1889	292.914	13.1889	672.308	13.1889	10		2493.61	106.877	2493.61	63.3559	2495.54	19.4388
13.1992	293.171	13.1992	673.077	13.1992	10		2495.54	106.884	2495.54	63.3872	2497.47	19.4005
13.2096	293.757	13.2096	674.615	13.2096	10		2497.47	106.889	2497.47	63.3843	2499.4	19.3924
13.2199	294.543	13.2199	674.615	13.2199	10		2499.4	106.888	2499.4	63.3717	2501.33	19.4091
13.2302	294.386	13.2302	673.077	13.2302	9.23077		2501.33	106.894	2501.33	63.3591	2503.26	19.4185
13.2405	294.771	13.2405	672.308	13.2405	9.23077		2503.26	106.896	2503.26	63.3186	2505.18	19.4124
13.2508	295.371	13.2508	673.077	13.2508	8.46154		2505.18	106.899	2505.18	63.3558	2507.11	19.4068
13.2611	295.686	13.2611	673.077	13.2611	8.46154		2507.11	106.903	2507.11	63.3567	2509.04	19.376
13.2714	295.7	13.2714	673.077	13.2714	8.46154		2509.04	106.904	2509.04	63.3058	2510.97	19.3717
13.2818	296.329	13.2818	673.077	13.2818	7.69231		2510.97	106.907	2510.97	63.329	2512.9	19.3914
13.2921	296.114	13.2921	673.846	13.2921	8.46154		2512.9	106.915	2512.9	63.3604	2514.83	19.4143
13.3024	295.8	13.3024	673.077	13.3024	8.46154		2514.83	106.91	2514.83	63.3837	2516.76	19.394
13.3127	295.814	13.3127	673.846	13.3127	9.23077		2516.76	106.891	2516.76	63.3976	2518.68	19.3889
13.323	294.9	13.323	673.846	13.323	9.23077		2518.68	106.883	2518.68	63.4129	2520.61	19.3922
13.3333	294.043	13.3333	673.846	13.3333	9.23077		2520.61	106.884	2520.61	63.4113	2522.54	19.3993
13.3436	293.5	13.3436	673.077	13.3436	8.46154		2522.54	106.874	2522.54	63.3677	2524.47	19.386
13.3539	292.871	13.3539	673.846	13.3539	8.46154		2524.47	106.873	2524.47	63.3552	2526.4	19.4101
13.3643	292.271	13.3643	674.615	13.3643	8.46154		2526.4	106.886	2526.4	63.3908	2528.33	19.4083
13.3746	292.357	13.3746	673.077	13.3746	9.23077		2528.33	106.894	2528.33	63.4149	2530.26	19.3762
13.3849	292.214	13.3849	673.077	13.3849	9.23077		2530.26	106.895	2530.26	63.4049	2532.18	19.3572
13.3952	292.186	13.3952	673.077	13.3952	9.23077		2532.18	106.879	2532.18	63.395	2534.11	19.3854
13.4055	291.843	13.4055	672.308	13.4055	10		2534.11	106.878	2534.11	63.4288	2536.04	19.4098
13.4158	291.757	13.4158	672.308	13.4158	10		2536.04	106.884	2536.04	63.4465	2537.97	19.4256
13.4261	291.571	13.4261	671.538	13.4261	10		2537.97	106.878	2537.97	63.452	2539.9	19.3933
13.4364	291.671	13.4364	671.538	13.4364	10.7692		2539.9	106.878	2539.9	63.4749	2541.83	19.3849
13.4467	291.257	13.4467	671.538	13.4467	10.7692		2541.83	106.864	2541.83	63.4773	2543.76	19.391
13.4571	291.6	13.4571	671.538	13.4571	11.5385		2543.76	106.861	2543.76	63.4676	2545.68	19.4186
13.4674	291.543	13.4674	671.538	13.4674	11.5385		2545.68	106.876	2545.68	63.4749	2547.61	19.4257
13.4777	291.286	13.4777	671.538	13.4777	12.3077		2547.61	106.885	2547.61	63.4692	2549.54	19.4194
13.488	291.443	13.488	671.538	13.488	12.3077		2549.54	106.888	2549.54	63.4364	2551.47	19.4007
13.4983	291.529	13.4983	673.077	13.4983	12.3077		2551.47	106.891	2551.47	63.4362	2553.4	19.3866
13.5086	291.214	13.5086	673.846	13.5086	12.3077		2553.4	106.891	2553.4	63.4631	2555.33	19.3637
13.5189	291.486	13.5189	673.077	13.5189	13.0769		2555.33	106.884	2555.33	63.4552	2557.26	19.3646
13.5292	291.657	13.5292	673.077	13.5292	13.8461		2557.26	106.879	2557.26	63.4558	2559.18	19.3564
13.5396	291.271	13.5396	673.077	13.5396	15.3846		2559.18	106.885	2559.18	63.453	2561.11	19.3397
13.5499	291.257	13.5499	673.846	13.5499	16.1538		2561.11	106.893	2561.11	63.4575	2563.04	19.3318
13.5602	291.471	13.5602	673.077	13.5602	16.1538		2563.04	106.885	2563.04	63.4472	2564.97	19.3402
13.5705	291.429	13.5705	673.077	13.5705	17.6923		2564.97	106.877	2564.97	63.455	2566.9	19.3456
13.5808	291.343	13.5808	673.077	13.5808	19.2308		2566.9	106.877	2566.9	63.4626	2568.83	19.338
13.5911	291.3	13.5911	671.538	13.5911	20		2568.83	106.884	2568.83	63.4754	2570.75	19.3156
13.6014	291.1	13.6014	672.308	13.6014	21.5385		2570.75	106.879	2570.75	63.4644	2572.68	19.324
13.6118	291.5	13.6118	672.308	13.6118	23.0769		2572.68	106.869	2572.68	63.4416	2574.61	19.3045
13.6221	290.943	13.6221	672.308	13.6221	23.8462		2574.61	106.873	2574.61	63.4038	2576.54	19.2879
13.6324	291.386	13.6324	673.077	13.6324	22.3077		2576.54	106.875	2576.54	63.4305	2578.47	19.2907
13.6427	291.043	13.6427	673.077	13.6427	20.7692		2578.47	106.875	2578.47	63.4591	2580.4	19.3038
13.653	291.443	13.653	673.077	13.653	19.2308		2580.4	106.878	2580.4	63.44	2582.33	19.3033
13.6633	291.086	13.6633	672.308	13.6633	16.1538		2582.33	106.874	2582.33	63.4098	2584.25	19.2772
13.6736	291.314	13.6736	673.077	13.6736	14.6154		2584.25	106.864	2584.25	63.397	2586.18	19.26
13.6839	291.186	13.6839	672.308	13.6839	13.0769		2586.18	106.854	2586.18	63.4231	2588.11	19.2646
13.6942	291.171	13.6942	670.769	13.6942	10.7692		2588.11	106.859	2588.11	63.4552	2590.04	19.2649
13.7046	291.129	13.7046	670.769	13.7046	10.7692		2590.04	106.862	2590.04	63.4357	2591.97	19.2604
13.7149	291.357	13.7149	672.308	13.7149	11.5385		2591.97	106.86	2591.97	63.3793	2593.9	19.248
13.7252	291.271	13.7252	673.077	13.7252	10.7692		2593.9	106.863	2593.9	63.3686	2595.83	19.2647
13.7355	291.114	13.7355	673.846	13.7355	9.23077		2595.83	106.866	2595.83	63.4083	2597.75	19.2589
13.7458	291.243	13.7458	673.077	13.7458	8.46154		2597.75	106.869	2597.75	63.4367	2599.68	19.2471
13.7561	291.429	13.7561	673.846	13.7561	8.46154		2599.68	106.868	2599.68	63.4376	2601.61	19.2576
13.7664	291.286	13.7664	673.846	13.7664	7.69231		2601.61	106.87	2601.61	63.4221	2603.54	19.2638
13.7767	291.257	13.7767	673.846	13.7767	8.46154		2603.54	106.869	2603.54	63.4117	2605.47	19.2487
13.7871	291.229	13.7871	673.077	13.7871	7.69231		2605.47	106.858	2605.47	63.3922	2607.4	19.2315
13.7974	291.2	13.7974	673.846	13.7974	8.46154		2607.4	106.859	2607.4	63.4161	2609.32	19.207
13.8077	291.3	13.8077	674.615	13.8077	10		2609.32	106.862	2609.32	63.4144	2611.25	19.2009
13.818	291.271	13.818	675.385	13.818	10.7692		2611.25	106.865	2611.25	63.3841	2613.18	19.1899
13.8283	291.257	13.8283	674.615	13.8283	10.7692		2613.18	106.864	2613.18	63.3792	2615.11	19.191
13.8386	291.029	13.8386	674.615	13.8386	10.7692		2615.11	106.854	2615.11	63.3913	2617.04	19.1852
13.8489	291.286	13.8489	673.846	13.8489	10		2617.04	106.843	2617.04	63.3992	2618.97	19.1649
13.8592	291.343	13.8592	673.846	13.8592	9.23077		2618.97	106.852	2618.97	63.3919	2620.9	19.1419
13.8696	291.371	13.8696	673.846	13.8696	8.46154		2620.9	106.856	2620.9	63.3731	2622.82	19.1337
13.8799	291.371	13.8799	673.077	13.8799	9.23077		2622.82	106.852	2622.82	63.3629	2624.75	19.1339
13.8902	291.229	13.8902	672.308	13.8902	7.69231		2624.75	106.856	2624.75	63.3716	2626.68	19.1448
13.9005	291.343	13.9005	673.077	13.9005	7.69231		2626.68	106.866	2626.68	63.381	2628.61	19.1315
13.9108	291.414	13.9108	671.538	13.9108	6.92308		2628.61	106.86	2628.61	63.3605	2630.54	19.1256
13.9211	291.143	13.9211	673.077	13.9211	6.15385		2630.54	106.851	2630.54	63.3368	2632.47	19.1261
13.9314	291.257	13.9314	673.077	13.9314	5.38462		2632.47	106.845	2632.47	63.3327	2634.4	19.1094
13.9417	291.529	13.9417	673.846	13.9417	5.38462		2634.4	106.842	2634.4	63.3263	2636.32	19.0871
13.952	291.314	13.952	673.077	13.952	6.15385		2636.32	106.839	2636.32	63.3038	2638.25	19.0855
13.9624	291.471	13.9624	672.308	13.9624	6.92308		2638.25	106.836	2638.25	63.3052	2640.18	19.0882
13.9727	291.171	13.9727	673.077	13.9727	7.69231		2640.18	106.829	2640.18	63.3109	2642.11	19.0863
13.983	291.186	13.983	673.077	13.983	8.46154		2642.11	106.827	2642.11	63.3156	2644.04	19.0779
13.9933	291.386	13.9933	673.846	13.9933	8.46154		2644.04	106.836	2644.04	63.2966	2645.97	19.0776
14.0036	291.114	14.0036	673.077	14.0036	9.23077		2645.97	106.844	2645.97	63.2885	2647.9	19.0628
14.0139	291.414	14.0139	670.769	14.0139	9.23077		2647.9	106.849	2647.9	63.2884	2649.82	19.045
14.0242	291.514	14.0242	673.077	14.0242	9.23077		2649.82	106.849	2649.82	63.3026	2651.75	19.0279
14.0345	291.457	14.0345	673.846	14.0345	10		2651.75	106.846	2651.75	63.3055	2653.68	19.0324
14.0449	291.386	14.0449	673.846	14.0449	10.7692		2653.68	106.852	2653.68	63.2911	2655.61	19.0256
14.0552	291.257	14.0552	672.308	14.0552	10		2655.61	106.849	2655.61	63.2652	2657.54	19.0106
14.0655	291.129	14.0655	672.308	14.0655	9.23077		2657.54	106.842	2657.54	63.241	2659.47	18.9897
14.0758	291.314	14.0758	673.077	14.0758	10		2659.47	106.847	2659.47	63.212	2661.4	18.9761
14.0861	291.371	14.0861	672.308	14.0861	9.23077		2661.4	106.849	2661.4	63.2123	2663.32	18.9633
14.0964	291.314	14.0964	674.615	14.0964	9.23077		2663.32	106.845	2663.32	63.2087	2665.25	18.9599
14.1067	291.414	14.1067	673.846	14.1067	8.46154		2665.25	106.849	2665.25	63.1952	2667.18	18.9454
14.1171	291.371	14.1171	673.846	14.1171	9.23077		2667.18	106.855	2667.18	63.1698	2669.11	18.93
14.1274	291.143	14.1274	673.846	14.1274	10		2669.11	106.859	2669.11	63.1448	2671.04	18.9304
14.1377	291.271	14.1377	674.615	14.1377	10		2671.04	106.859	2671.04	63.1409	2672.97	18.9348
14.148	291.2	14.148	674.615	14.148	10		2672.97	106.855	2672.97	63.1407	2674.9	18.9197
14.1583	291.114	14.1583	675.385	14.1583	9.23077		2674.9	106.844	2674.9	63.1411	2676.82	18.9203
14.1686	291.443	14.1686	675.385	14.1686	9.23077		2676.82	106.842	2676.82	63.1403	2678.75	18.9167
14.1789	291.286	14.1789	675.385	14.1789	9.23077		2678.75	106.85	2678.75	63.1178	2680.68	18.8995
14.1892	291.243	14.1892	675.385	14.1892	7.69231		2680.68	106.853	2680.68	63.0938	2682.61	18.8886
14.1996	291.329	14.1996	676.923	14.1996	8.46154		2682.61	106.851	2682.61	63.0925	2684.54	18.8763
14.2099	291.271	14.2099	676.923	14.2099	8.46154		2684.54	106.844	2684.54	63.1023	2686.47	18.8616
14.2202	291.457	14.2202	676.923	14.2202	8.46154		2686.47	106.836	2686.47	63.0956	2688.4	18.8623
14.2305	291.1	14.2305	675.385	14.2305	8.46154		2688.4	106.839	2688.4	63.0802	2690.32	18.8576
14.2408	291.314	14.2408	675.385	14.2408	6.92308		2690.32	106.849	2690.32	63.0716	2692.25	18.8407
14.2511	291.243	14.2511	673.846	14.2511	7.69231		2692.25	106.851	2692.25	63.0571	2694.18	18.8237
14.2614	291.671	14.2614	673.077	14.2614	8.46154		2694.18	106.844	2694.18	63.0539	2696.11	18.8234
14.2717	291.214	14.2717	671.538	14.2717	9.23077		2696.11	106.843	2696.11	63.0616	2698.04	18.8207
14.282	291.5	14.282	671.538	14.282	8.46154		2698.04	106.842	2698.04	63.0577	2699.97	18.8167
14.2924	291.6	14.2924	671.538	14.2924	8.46154		2699.97	106.84	2699.97	63.0386	2701.9	18.8024
14.3027	291.586	14.3027	671.538	14.3027	9.23077		2701.9	106.836	2701.9	63.0263	2703.82	18.7921
14.313	291.429	14.313	672.308	14.313	9.23077		2703.82	106.831	2703.82	63.0177	2705.75	18.7798
14.3233	292.043	14.3233	672.308	14.3233	7.69231		2705.75	106.829	2705.75	63.0007	2707.68	18.7615
14.3336	291.871	14.3336	672.308	14.3336	7.69231		2707.68	106.835	2707.68	62.9895	2709.61	18.7465
14.3439	292.186	14.3439	671.538	14.3439	7.69231		2709.61	106.837	2709.61	62.9657	2711.54	18.7434
14.3542	292.1	14.3542	671.538	14.3542	8.46154		2711.54	106.836	2711.54	62.9468	2713.47	18.7414
14.3645	292.543	14.3645	672.308	14.3645	7.69231		2713.47	106.836	2713.47	62.9511	2715.4	18.7214
14.3749	292.557	14.3749	673.077	14.3749	7.69231		2715.4	106.842	2715.4	62.9408	2717.32	18.7093
14.3852	293.3	14.3852	675.385	14.3852	7.69231		2717.32	106.838	2717.32	62.9246	2719.25	18.7028
14.3955	293.229	14.3955	675.385	14.3955	8.46154		2719.25	106.827	2719.25	62.91	2721.18	18.6792
14.4058	293.414	14.4058	675.385	14.4058	8.46154		2721.18	106.823	2721.18	62.8805	2723.11	18.658
14.4161	293.471	14.4161	675.385	14.4161	10		2723.11	106.817	2723.11	62.8498	2725.04	18.6392
14.4264	293.586	14.4264	673.846	14.4264	10.7692		2725.04	106.82	2725.04	62.835	2726.97	18.6364
14.4367	293.929	14.4367	673.077	14.4367	11.5385		2726.97	106.821	2726.97	62.8437	2728.9	18.6372
14.4471	294.1	14.4471	672.308	14.4471	11.5385		2728.9	106.82	2728.9	62.8575	2730.82	18.6253
14.4574	293.586	14.4574	674.615	14.4574	10		2730.82	106.819	2730.82	62.839	2732.75	18.6065
14.4677	293.4	14.4677	675.385	14.4677	9.23077		2732.75	106.811	2732.75	62.8392	2734.68	18.587
14.478	293.371	14.478	674.615	14.478	7.69231		2734.68	106.806	2734.68	62.8406	2736.61	18.5646
14.4883	292.971	14.4883	675.385	14.4883	7.69231		2736.61	106.808	2736.61	62.8183	2738.54	18.5528
14.4986	292.7	14.4986	674.615	14.4986	8.46154		2738.54	106.815	2738.54	62.7824	2740.47	18.5478
14.5089	292.814	14.5089	673.846	14.5089	8.46154		2740.47	106.813	2740.47	62.7687	2742.39	18.5399
14.5192	292.114	14.5192	672.308	14.5192	9.23077		2742.39	106.809	2742.39	62.7559	2744.32	18.5202
14.5296	291.771	14.5296	672.308	14.5296	8.46154		2744.32	106.814	2744.32	62.7154	2746.25	18.4971
14.5399	291.543	14.5399	672.308	14.5399	7.69231		2746.25	106.814	2746.25	62.7023	2748.18	18.4756
14.5502	291.8	14.5502	672.308	14.5502	6.92308		2748.18	106.81	2748.18	62.7126	2750.11	18.4682
14.5605	291.686	14.5605	673.077	14.5605	6.15385		2750.11	106.804	2750.11	62.7041	2752.04	18.4677
14.5708	291.457	14.5708	673.077	14.5708	6.92308		2752.04	106.802	2752.04	62.696	2753.97	18.4468
14.5811	291.3	14.5811	672.308	14.5811	7.69231		2753.97	106.801	2753.97	62.7077	2755.89	18.407
14.5914	291.171	14.5914	673.077	14.5914	8.46154		2755.89	106.8	2755.89	62.6945	2757.82	18.381
14.6017	291.514	14.6017	672.308	14.6017	8.46154		2757.82	106.802	2757.82	62.6688	2759.75	18.3762
14.612	291.357	14.612	672.308	14.612	9.23077		2759.75	106.797	2759.75	62.6574	2761.68	18.3774
14.6224	291.4	14.6224	671.538	14.6224	10		2761.68	106.796	2761.68	62.6703	2763.61	18.3649
14.6327	291.386	14.6327	673.077	14.6327	11.5385		2763.61	106.797	2763.61	62.6754	2765.54	18.3451
14.643	291.471	14.643	672.308	14.643	13.0769		2765.54	106.796	2765.54	62.6746	2767.47	18.3248
14.6533	291.343	14.6533	672.308	14.6533	14.6154		2767.47	106.79	2767.47	62.6507	2769.39	18.3129
14.6636	291.314	14.6636	672.308	14.6636	16.1538		2769.39	106.788	2769.39	62.6186	2771.32	18.2781
14.6739	291.414	14.6739	672.308	14.6739	16.9231		2771.32	106.79	2771.32	62.5958	2773.25	18.2433
14.6842	291.086	14.6842	673.077	14.6842	18.4615		2773.25	106.792	2773.25	62.5715	2775.18	18.2358
14.6945	291.286	14.6945	673.846	14.6945	17.6923		2775.18	106.791	2775.18	62.5524	2777.11	18.2313
14.7049	291.257	14.7049	673.846	14.7049	16.9231		2777.11	106.782	2777.11	62.5637	2779.04	18.2141
14.7152	291.314	14.7152	674.615	14.7152	16.1538		2779.04	106.777	2779.04	62.576	2780.97	18.1885
14.7255	291.571	14.7255	673.846	14.7255	15.3846		2780.97	106.775	2780.97	62.5664	2782.89	18.167
14.7358	291.414	14.7358	673.846	14.7358	15.3846		2782.89	106.777	2782.89	62.5422	2784.82	18.1438
14.7461	291.157	14.7461	673.077	14.7461	15.3846		2784.82	106.777	2784.82	62.5183	2786.75	18.1158
14.7564	291.214	14.7564	673.077	14.7564	17.6923		2786.75	106.768	2786.75	62.5104	2788.68	18.0963
14.7667	291.171	14.7667	673.846	14.7667	17.6923		2788.68	106.756	2788.68	62.493	2790.61	18.0816
14.777	291.143	14.777	673.846	14.777	20		2790.61	106.758	2790.61	62.4677	2792.54	18.0664
14.7874	291.343	14.7874	673.846	14.7874	20.7692		2792.54	106.764	2792.54	62.4516	2794.47	18.0333
14.7977	291.229	14.7977	673.846	14.7977	21.5385		2794.47	106.767	2794.47	62.4288	2796.39	17.995
14.808	291.071	14.808	673.077	14.808	21.5385		2796.39	106.764	2796.39	62.4232	2798.32	17.9668
14.8183	291.071	14.8183	673.846	14.8183	19.2308		2798.32	106.756	2798.32	62.4166	2800.25	17.9546
14.8286	291.314	14.8286	673.846	14.8286	18.4615		2800.25	106.755	2800.25	62.3826	2802.18	17.9391
14.8389	291.1	14.8389	673.846	14.8389	16.1538		2802.18	106.753	2802.18	62.3592	2804.11	17.9204
14.8492	291.3	14.8492	674.615	14.8492	14.6154		2804.11	106.75	2804.11	62.3503	2806.04	17.8902
14.8595	291.157	14.8595	674.615	14.8595	13.8461		2806.04	106.753	2806.04	62.3369	2807.97	17.8729
14.8699	291.243	14.8699	675.385	14.8699	13.0769		2807.97	106.756	2807.97	62.2963	2809.89	17.856
14.8802	291.5	14.8802	674.615	14.8802	13.0769		2809.89	106.761	2809.89	62.2813	2811.82	17.8269
14.8905	291.4	14.8905	674.615	14.8905	12.3077		2811.82	106.758	2811.82	62.2879	2813.75	17.8079
14.9008	291.429	14.9008	673.077	14.9008	13.0769		2813.75	106.755	2813.75	62.264	2815.68	17.8
14.9111	291.6	14.9111	672.308	14.9111	12.3077		2815.68	106.756	2815.68	62.2463	2817.61	17.7757
14.9214	291.386	14.9214	672.308	14.9214	10.7692		2817.61	106.753	2817.61	62.2516	2819.54	17.7563
14.9317	291.543	14.9317	673.077	14.9317	10.7692		2819.54	106.748	2819.54	62.2369	2821.47	17.7323
14.942	291.6	14.942	673.077	14.942	10.7692		2821.47	106.747	2821.47	62.2127	2823.39	17.7128
14.9524	291.386	14.9524	672.308	14.9524	9.23077		2823.39	106.741	2823.39	62.2158	2825.32	17.69
14.9627	291.514	14.9627	672.308	14.9627	9.23077		2825.32	106.741	2825.32	62.2091	2827.25	17.6706
14.973	291.571	14.973	672.308	14.973	8.46154		2827.25	106.736	2827.25	62.1948	2829.18	17.6499
14.9833	291.4	14.9833	673.077	14.9833	8.46154		2829.18	106.738	2829.18	62.1856	2831.11	17.6201
14.9936	291.629	14.9936	673.077	14.9936	8.46154		2831.11	106.748	2831.11	62.1757	2833.04	17.5876
15.0039	292.057	15.0039	671.538	15.0039	8.46154		2833.04	106.742	2833.04	62.1462	2834.97	17.5724
15.0142	291.929	15.0142	671.538	15.0142	7.69231		2834.97	106.729	2834.97	62.1155	2836.89	17.5336
15.0245	292.143	15.0245	671.538	15.0245	6.92308		2836.89	106.728	2836.89	62.0761	2838.82	17.4943
15.0349	292.071	15.0349	671.538	15.0349	6.92308		2838.82	106.732	2838.82	62.0576	2840.75	17.4648
15.0452	292.3	15.0452	670	15.0452	7.69231		2840.75	106.73	2840.75	62.0626	2842.68	17.4326
15.0555	292.371	15.0555	670.769	15.0555	8.46154		2842.68	106.729	2842.68	62.0496	2844.61	17.4042
15.0658	292.329	15.0658	671.538	15.0658	8.46154		2844.61	106.725	2844.61	62.0383	2846.54	17.3727
15.0761	292.271	15.0761	672.308	15.0761	9.23077		2846.54	106.734	2846.54	62.0282	2848.47	17.3421
15.0864	292.9	15.0864	673.077	15.0864	9.23077		2848.47	106.751	2848.47	62.0138	2850.39	17.2834
15.0967	292.814	15.0967	673.077	15.0967	9.23077		2850.39	106.746	2850.39	62.0168	2852.32	17.189
15.107	292.414	15.107	673.846	15.107	8.46154		2852.32	106.726	2852.32	62.0162	2854.25	17.1084
15.1174	292.6	15.1174	673.846	15.1174	7.69231		2854.25	106.719	2854.25	61.9941	2856.18	17.0466
15.1277	292.543	15.1277	673.846	15.1277	6.92308		2856.18	106.719	2856.18	61.9696	2858.11	16.989
15.138	292.4	15.138	673.846	15.138	6.92308		2858.11	106.716	2858.11	61.9449	2860.04	16.9341
15.1483	292.014	15.1483	672.308	15.1483	6.92308		2860.04	106.709	2860.04	61.9327	2861.97	16.9094
15.1586	291.957	15.1586	672.308	15.1586	6.15385		2861.97	106.708	2861.97	61.9186	2863.89	16.8926
15.1689	291.371	15.1689	671.538	15.1689	6.15385		2863.89	106.711	2863.89	61.9147	2865.82	16.8609
15.1792	291.686	15.1792	670.769	15.1792	6.15385		2865.82	106.707	2865.82	61.9021	2867.75	16.8199
15.1895	291.557	15.1895	670	15.1895	6.15385		2867.75	106.715	2867.75	61.9081	2869.68	16.7801
15.1998	291.414	15.1998	670.769	15.1998	7.69231		2869.68	106.714	2869.68	61.9306	2871.61	16.7251
15.2102	291.486	15.2102	670.769	15.2102	6.92308		2871.61	106.702	2871.61	61.934	2873.54	16.6934
15.2205	291.843	15.2205	671.538	15.2205	7.69231		2873.54	106.701	2873.54	61.9476	2875.47	16.6832
15.2308	291.557	15.2308	671.538	15.2308	7.69231		2875.47	106.71	2875.47	61.9873	2877.39	16.6897
15.2411	291.686	15.2411	673.077	15.2411	8.46154		2877.39	106.703	2877.39	62.01	2879.32	16.7108
15.2514	291.786	15.2514	674.615	15.2514	8.46154		2879.32	106.695	2879.32	62.0316	2881.25	16.7314
15.2617	291.7	15.2617	673.077	15.2617	8.46154		2881.25	106.691	2881.25	62.0366	2883.18	16.7465
15.272	291.9	15.272	673.077	15.272	8.46154		2883.18	106.69	2883.18	62.0436	2885.11	16.7542
15.2823	291.857	15.2823	673.077	15.2823	8.46154		2885.11	106.69	2885.11	62.0683	2887.04	16.748
15.2927	291.871	15.2927	673.846	15.2927	8.46154		2887.04	106.699	2887.04	62.0641	2888.97	16.7251
15.303	291.9	15.303	673.846	15.303	8.46154		2888.97	106.702	2888.97	62.0594	2890.89	16.6882
15.3133	291.8	15.3133	673.077	15.3133	8.46154		2890.89	106.691	2890.89	62.0676	2892.82	16.6576
15.3236	291.414	15.3236	673.077	15.3236	7.69231		2892.82	106.687	2892.82	62.0757	2894.75	16.6147
15.3339	292.086	15.3339	672.308	15.3339	6.92308		2894.75	106.689	2894.75	62.077	2896.68	16.577
15.3442	291.414	15.3442	673.077	15.3442	7.69231		2896.68	106.68	2896.68	62.0838	2898.61	16.5263
15.3545	291.329	15.3545	673.846	15.3545	6.92308		2898.61	106.67	2898.61	62.1027	2900.54	16.4669
15.3649	291.671	15.3649	673.077	15.3649	6.15385		2900.54	106.668	2900.54	62.1056	2902.47	16.416
15.3752	291.4	15.3752	673.077	15.3752	6.15385		2902.47	106.66	2902.47	62.1045	2904.39	16.3607
15.3855	291.429	15.3855	673.077	15.3855	5.38462		2904.39	106.657	2904.39	62.1075	2906.32	16.2858
15.3958	291.114	15.3958	672.308	15.3958	4.61538		2906.32	106.661	2906.32	62.1209	2908.25	16.2434
15.4061	291.186	15.4061	673.077	15.4061	4.61538		2908.25	106.659	2908.25	62.1279	2910.18	16.2266
15.4164	291.343	15.4164	672.308	15.4164	6.15385		2910.18	106.655	2910.18	62.1203	2912.11	16.2168
15.4267	291.514	15.4267	673.846	15.4267	6.15385		2912.11	106.66	2912.11	62.1139	2914.04	16.212
15.437	291.371	15.437	673.846	15.437	6.92308		2914.04	106.669	2914.04	62.1117	2915.97	16.1925
15.4474	291.143	15.4474	674.615	15.4474	8.46154		2915.97	106.666	2915.97	62.1068	2917.89	16.1527
15.4577	291.357	15.4577	674.615	15.4577	8.46154		2917.89	106.657	2917.89	62.0693	2919.82	16.0969
15.468	291.429	15.468	673.846	15.468	9.23077		2919.82	106.653	2919.82	62.0527	2921.75	16.0329
15.4783	291.3	15.4783	673.077	15.4783	9.23077		2921.75	106.653	2921.75	62.0485	2923.68	15.9578
15.4886	291.386	15.4886	673.077	15.4886	8.46154		2923.68	106.652	2923.68	62.0239	2925.61	15.883
15.4989	291.157	15.4989	671.538	15.4989	7.69231		2925.61	106.644	2925.61	61.9814	2927.54	15.8135
15.5092	291.257	15.5092	672.308	15.5092	7.69231		2927.54	106.646	2927.54	61.9253	2929.46	15.7493
15.5195	291.2	15.5195	672.308	15.5195	7.69231		2929.46	106.657	2929.46	61.8687	2931.39	15.7088
15.5298	291.514	15.5298	672.308	15.5298	7.69231		2931.39	106.646	2931.39	61.8243	2933.32	15.6851
15.5402	291.429	15.5402	673.077	15.5402	7.69231		2933.32	106.628	2933.32	61.7906	2935.25	15.6746
15.5505	291.171	15.5505	673.077	15.5505	8.46154		2935.25	106.631	2935.25	61.7794	2937.18	15.6826
15.5608	291.586	15.5608	673.077	15.5608	8.46154		2937.18	106.639	2937.18	61.7663	2939.11	15.6921
15.5711	291.329	15.5711	673.077	15.5711	8.46154		2939.11	106.651	2939.11	61.7656	2941.04	15.7033
15.5814	291.214	15.5814	672.308	15.5814	7.69231		2941.04	106.654	2941.04	61.7473	2942.96	15.7045
15.5917	291.071	15.5917	672.308	15.5917	6.92308		2942.96	106.649	2942.96	61.745	2944.89	15.6817
15.602	291.257	15.602	670.769	15.602	6.92308		2944.89	106.642	2944.89	61.7745	2946.82	15.6577
15.6123	291.129	15.6123	670.769	15.6123	6.92308		2946.82	106.634	2946.82	61.7817	2948.75	15.5927
15.6227	291.029	15.6227	670	15.6227	6.92308		2948.75	106.624	2948.75	61.793	2950.68	15.4829
15.633	291.314	15.633	670	15.633	7.69231		2950.68	106.621	2950.68	61.8107	2952.61	15.3537
15.6433	291.214	15.6433	670	15.6433	7.69231		2952.61	106.608	2952.61	61.8198	2954.54	15.1996
15.6536	291.129	15.6536	670	15.6536	9.23077		2954.54	106.61	2954.54	61.8152	2956.46	15.0148
15.6639	291.2	15.6639	671.538	15.6639	9.23077		2956.46	106.612	2956.46	61.8193	2958.39	14.8301
15.6742	291.1	15.6742	672.308	15.6742	9.23077		2958.39	106.597	2958.39	61.8175	2960.32	14.6729
15.6845	291.4	15.6845	673.077	15.6845	9.23077		2960.32	106.577	2960.32	61.8062	2962.25	14.5494
15.6949	291.029	15.6949	673.077	15.6949	8.46154		2962.25	106.56	2962.25	61.8122	2964.18	14.4779
15.7052	291.186	15.7052	672.308	15.7052	9.23077		2964.18	106.531	2964.18	61.8228	2966.11	14.4425
15.7155	291.114	15.7155	671.538	15.7155	8.46154		2966.11	106.505	2966.11	61.8202	2968.03	14.4645
15.7258	291.143	15.7258	670.769	15.7258	6.92308		2968.03	106.494	2968.03	61.8038	2969.96	14.535
15.7361	291.357	15.7361	670.769	15.7361	6.92308		2969.96	106.492	2969.96	61.7831	2971.89	14.6286
15.7464	291.143	15.7464	670.769	15.7464	6.92308		2971.89	106.512	2971.89	61.7611	2973.82	14.7556
15.7567	291.171	15.7567	671.538	15.7567	7.69231		2973.82	106.521	2973.82	61.7244	2975.75	14.8863
15.767	291.114	15.767	671.538	15.767	7.69231		2975.75	106.53	2975.75	61.7398	2977.68	15.0082
15.7774	291.543	15.7774	672.308	15.7774	7.69231		2977.68	106.55	2977.68	61.7837	2979.61	15.1141
15.7877	291.3	15.7877	672.308	15.7877	7.69231		2979.61	106.566	2979.61	61.7784	2981.53	15.2113
15.798	291.329	15.798	672.308	15.798	7.69231		2981.53	106.573	2981.53	61.7625	2983.46	15.2811
15.8083	291.2	15.8083	671.538	15.8083	7.69231		2983.46	106.569	2983.46	61.7602	2985.39	15.3438
15.8186	291.171	15.8186	671.538	15.8186	6.92308		2985.39	106.571	2985.39	61.7554	2987.32	15.396
15.8289	291.129	15.8289	670.769	15.8289	6.15385		2987.32	106.578	2987.32	61.7599	2989.25	15.4226
15.8392	291.143	15.8392	671.538	15.8392	5.38462		2989.25	106.591	2989.25	61.7519	2991.18	15.4424
15.8495	291.229	15.8495	672.308	15.8495	5.38462		2991.18	106.606	2991.18	61.7367	2993.11	15.4567
15.8598	291.3	15.8598	672.308	15.8598	6.92308		2993.11	106.596	2993.11	61.7309	2995.03	15.4636
15.8702	291.471	15.8702	673.077	15.8702	6.92308		2995.03	106.586	2995.03	61.7195	2996.96	15.4626
15.8805	291.557	15.8805	673.077	15.8805	7.69231		2996.96	106.591	2996.96	61.6887	2998.89	15.4503
15.8908	291.129	15.8908	673.077	15.8908	7.69231		2998.89	106.596	2998.89	61.6756	3000.82	15.4383
15.9011	291.4	15.9011	671.538	15.9011	7.69231		3000.82	106.597	3000.82	61.6677	3002.75	15.4337
15.9114	291.371	15.9114	672.308	15.9114	7.69231		3002.75	106.603	3002.75	61.673	3004.68	15.4158
15.9217	291.2	15.9217	672.308	15.9217	7.69231		3004.68	106.598	3004.68	61.6688	3006.61	15.4056
15.932	291.329	15.932	672.308	15.932	7.69231		3006.61	106.588	3006.61	61.6468	3008.53	15.395
15.9423	291.214	15.9423	673.077	15.9423	7.69231		3008.53	106.591	3008.53	61.6382	3010.46	15.3534
15.9527	291.114	15.9527	673.077	15.9527	6.92308		3010.46	106.588	3010.46	61.635	3012.39	15.3208
15.963	291.314	15.963	673.846	15.963	7.69231		3012.39	106.582	3012.39	61.6301	3014.32	15.2979
15.9733	291.229	15.9733	673.846	15.9733	6.92308		3014.32	106.583	3014.32	61.6346	3016.25	15.2641
15.9836	291.329	15.9836	672.308	15.9836	7.69231		3016.25	106.573	3016.25	61.6264	3018.18	15.2405
15.9939	291.371	15.9939	673.077	15.9939	6.92308		3018.18	106.571	3018.18	61.5869	3020.11	15.2227
16.0042	291.6	16.0042	673.077	16.0042	6.92308		3020.11	106.571	3020.11	61.586	3022.03	15.1883
16.0145	291.429	16.0145	673.077	16.0145	6.15385		3022.03	106.563	3022.03	61.6053	3023.96	15.1438
16.0248	291.471	16.0248	673.846	16.0248	6.15385		3023.96	106.559	3023.96	61.5759	3025.89	15.0887
16.0352	291.514	16.0352	674.615	16.0352	6.92308		3025.89	106.565	3025.89	61.5714	3027.82	15.0605
16.0455	291.443	16.0455	673.846	16.0455	6.15385		3027.82	106.572	3027.82	61.5911	3029.75	15.035
16.0558	291.714	16.0558	673.846	16.0558	6.15385		3029.75	106.576	3029.75	61.5882	3031.68	14.9862
16.0661	291.729	16.0661	674.615	16.0661	6.92308		3031.68	106.56	3031.68	61.5767	3033.61	14.9523
16.0764	291.857	16.0764	673.846	16.0764	6.15385		3033.61	106.553	3033.61	61.5446	3035.53	14.9264
16.0867	291.829	16.0867	674.615	16.0867	6.92308		3035.53	106.545	3035.53	61.5345	3037.46	14.8989
16.097	292.086	16.097	674.615	16.097	7.69231		3037.46	106.535	3037.46	61.5255	3039.39	14.8647
16.1073	292	16.1073	673.846	16.1073	6.92308		3039.39	106.547	3039.39	61.5234	3041.32	14.84
16.1177	292.071	16.1177	673.846	16.1177	6.92308		3041.32	106.548	3041.32	61.5262	3043.25	14.8184
16.128	292.171	16.128	673.846	16.128	7.69231		3043.25	106.539	3043.25	61.5106	3045.18	14.777
16.1383	291.886	16.1383	674.615	16.1383	7.69231		3045.18	106.541	3045.18	61.4797	3047.11	14.7334
16.1486	291.686	16.1486	674.615	16.1486	6.92308		3047.11	106.529	3047.11	61.457	3049.03	14.6896
16.1589	291.814	16.1589	676.154	16.1589	7.69231		3049.03	106.508	3049.03	61.4706	3050.96	14.6604
16.1692	291.9	16.1692	677.692	16.1692	7.69231		3050.96	106.515	3050.96	61.44	3052.89	14.634
16.1795	291.5	16.1795	676.154	16.1795	7.69231		3052.89	106.523	3052.89	61.4083	3054.82	14.5736
16.1898	291.657	16.1898	675.385	16.1898	7.69231		3054.82	106.519	3054.82	61.4186	3056.75	14.5053
16.2002	291.743	16.2002	673.077	16.2002	6.92308		3056.75	106.511	3056.75	61.4159	3058.68	14.4747
16.2105	291.686	16.2105	670.769	16.2105	6.15385		3058.68	106.507	3058.68	61.4056	3060.61	14.4502
16.2208	291.171	16.2208	670.769	16.2208	5.38462		3060.61	106.509	3060.61	61.3953	3062.53	14.4245
16.2311	291.471	16.2311	670	16.2311	6.92308		3062.53	106.508	3062.53	61.3648	3064.46	14.3802
16.2414	291.514	16.2414	670.769	16.2414	6.92308		3064.46	106.495	3064.46	61.3487	3066.39	14.3109
16.2517	291.414	16.2517	671.538	16.2517	7.69231		3066.39	106.497	3066.39	61.3284	3068.32	14.251
16.262	291.257	16.262	672.308	16.262	7.69231		3068.32	106.5	3068.32	61.327	3070.25	14.2021
16.2723	291.186	16.2723	673.077	16.2723	7.69231		3070.25	106.49	3070.25	61.3134	3072.18	14.1465
16.2827	291.386	16.2827	674.615	16.2827	9.23077		3072.18	106.485	3072.18	61.2747	3074.11	14.1041
16.293	291.343	16.293	674.615	16.293	9.23077		3074.11	106.496	3074.11	61.2596	3076.03	14.0546
16.3033	291.114	16.3033	673.846	16.3033	8.46154		3076.03	106.499	3076.03	61.2584	3077.96	13.9996
16.3136	291.4	16.3136	674.615	16.3136	8.46154		3077.96	106.489	3077.96	61.2324	3079.89	13.9529
16.3239	291.229	16.3239	673.846	16.3239	9.23077		3079.89	106.491	3079.89	61.2236	3081.82	13.9209
16.3342	291.3	16.3342	673.846	16.3342	9.23077		3081.82	106.492	3081.82	61.2153	3083.75	13.8839
16.3445	291.071	16.3445	674.615	16.3445	9.23077		3083.75	106.483	3083.75	61.1795	3085.68	13.8676
16.3548	291.229	16.3548	673.077	16.3548	8.46154		3085.68	106.483	3085.68	61.1731	3087.61	13.8437
16.3651	291.014	16.3651	672.308	16.3651	7.69231		3087.61	106.48	3087.61	61.179	3089.53	13.8233
16.3755	291.3	16.3755	673.077	16.3755	7.69231		3089.53	106.482	3089.53	61.1681	3091.46	13.8021
16.3858	291.329	16.3858	673.846	16.3858	8.46154		3091.46	106.482	3091.46	61.1546	3093.39	13.7886
16.3961	291.586	16.3961	673.846	16.3961	7.69231		3093.39	106.476	3093.39	61.1604	3095.32	13.7454
16.4064	291.171	16.4064	674.615	16.4064	8.46154		3095.32	106.458	3095.32	61.2091	3097.25	13.7155
16.4167	291.314	16.4167	674.615	16.4167	9.23077		3097.25	106.445	3097.25	61.1716	3099.18	13.6947
16.427	291.157	16.427	674.615	16.427	10.7692		3099.18	106.454	3099.18	61.1508	3101.11	13.6543
16.4373	291.386	16.4373	674.615	16.4373	10		3101.11	106.456	3101.11	61.1661	3103.03	13.6363
16.4476	291.2	16.4476	675.385	16.4476	10		3103.03	106.441	3103.03	61.151	3104.96	13.627
16.458	291.429	16.458	675.385	16.458	10		3104.96	106.438	3104.96	61.1576	3106.89	13.5926
16.4683	291.414	16.4683	674.615	16.4683	9.23077		3106.89	106.445	3106.89	61.1612	3108.82	13.5574
16.4786	291.371	16.4786	673.846	16.4786	7.69231		3108.82	106.443	3108.82	61.1281	3110.75	13.5266
16.4889	291.471	16.4889	673.077	16.4889	7.69231		3110.75	106.428	3110.75	61.1155	3112.68	13.4914
16.4992	291.4	16.4992	672.308	16.4992	7.69231		3112.68	106.423	3112.68	61.101	3114.61	13.4281
16.5095	291.443	16.5095	672.308	16.5095	8.46154		3114.61	106.428	3114.61	61.0738	3116.53	13.3738
16.5198	291.271	16.5198	671.538	16.5198	8.46154		3116.53	106.425	3116.53	61.0775	3118.46	13.3497
16.5301	291.286	16.5301	673.077	16.5301	8.46154		3118.46	106.423	3118.46	61.0786	3120.39	13.3324
16.5405	291.186	16.5405	673.077	16.5405	8.46154		3120.39	106.424	3120.39	61.0739	3122.32	13.2989
16.5508	291.086	16.5508	673.846	16.5508	7.69231		3122.32	106.417	3122.32	61.067	3124.25	13.2517
16.5611	291.243	16.5611	675.385	16.5611	7.69231		3124.25	106.414	3124.25	61.0487	3126.18	13.2101
16.5714	291.229	16.5714	675.385	16.5714	6.15385		3126.18	106.405	3126.18	61.0466	3128.11	13.1859
16.5817	291.386	16.5817	673.077	16.5817	6.15385		3128.11	106.398	3128.11	61.0566	3130.03	13.1453
16.592	291.186	16.592	673.077	16.592	6.15385		3130.03	106.395	3130.03	61.0517	3131.96	13.0681
16.6023	291.4	16.6023	671.538	16.6023	6.15385		3131.96	106.398	3131.96	61.0446	3133.89	12.9848
16.6126	291.814	16.6126	671.538	16.6126	6.92308		3133.89	106.406	3133.89	61.0569	3135.82	12.9542
16.623	291.786	16.623	671.538	16.623	7.69231		3135.82	106.401	3135.82	61.0344	3137.75	12.9491
16.6333	291.543	16.6333	673.077	16.6333	8.46154		3137.75	106.392	3137.75	60.9786	3139.68	12.926
16.6436	291.814	16.6436	672.308	16.6436	8.46154		3139.68	106.386	3139.68	60.9884	3141.61	12.8935
16.6539	291.771	16.6539	672.308	16.6539	8.46154		3141.61	106.384	3141.61	61.0179	3143.53	12.8618
16.6642	292.057	16.6642	673.077	16.6642	8.46154		3143.53	106.379	3143.53	61.0054	3145.46	12.8304
16.6745	291.786	16.6745	673.077	16.6745	7.69231		3145.46	106.378	3145.46	60.979	3147.39	12.7691
16.6848	292.157	16.6848	672.308	16.6848	8.46154		3147.39	106.385	3147.39	60.963	3149.32	12.7081
16.6952	292.014	16.6952	672.308	16.6952	7.69231		3149.32	106.386	3149.32	60.9474	3151.25	12.6565
16.7055	292.214	16.7055	672.308	16.7055	7.69231		3151.25	106.376	3151.25	60.9106	3153.18	12.6101
16.7158	291.971	16.7158	673.077	16.7158	8.46154		3153.18	106.376	3153.18	60.8995	3155.1	12.5859
16.7261	292.7	16.7261	672.308	16.7261	8.46154		3155.1	106.387	3155.1	60.9089	3157.03	12.5548
16.7364	291.629	16.7364	672.308	16.7364	7.69231		3157.03	106.383	3157.03	60.8998	3158.96	12.5243
16.7467	292.414	16.7467	671.538	16.7467	6.92308		3158.96	106.359	3158.96	60.8855	3160.89	12.4843
16.757	292.1	16.757	672.308	16.757	6.92308		3160.89	106.349	3160.89	60.8891	3162.82	12.4244
16.7673	291.7	16.7673	672.308	16.7673	6.15385		3162.82	106.352	3162.82	60.8747	3164.75	12.3807
16.7777	291.5	16.7777	673.077	16.7777	6.92308		3164.75	106.361	3164.75	60.871	3166.68	12.3266
16.788	291.4	16.788	674.615	16.788	7.69231		3166.68	106.369	3166.68	60.8611	3168.6	12.2743
16.7983	291.7	16.7983	675.385	16.7983	7.69231		3168.6	106.368	3168.6	60.8111	3170.53	12.2465
16.8086	291.543	16.8086	675.385	16.8086	8.46154		3170.53	106.359	3170.53	60.7816	3172.46	12.2164
16.8189	291.471	16.8189	676.154	16.8189	8.46154		3172.46	106.36	3172.46	60.7816	3174.39	12.1877
16.8292	291.214	16.8292	676.154	16.8292	8.46154		3174.39	106.373	3174.39	60.7295	3176.32	12.1486
16.8395	291.157	16.8395	675.385	16.8395	8.46154		3176.32	106.358	3176.32	60.729	3178.25	12.0489
16.8498	291.471	16.8498	675.385	16.8498	9.23077		3178.25	106.332	3178.25	60.7799	3180.18	11.9833
16.8602	291.457	16.8602	674.615	16.8602	9.23077		3180.18	106.328	3180.18	60.7823	3182.1	11.9747
16.8705	291.629	16.8705	672.308	16.8705	8.46154		3182.1	106.328	3182.1	60.7709	3184.03	11.9462
16.8808	291.129	16.8808	670.769	16.8808	9.23077		3184.03	106.334	3184.03	60.7773	3185.96	11.8927
16.8911	291.529	16.8911	670	16.8911	8.46154		3185.96	106.335	3185.96	60.7656	3187.89	11.8474
16.9014	291.557	16.9014	670.769	16.9014	8.46154		3187.89	106.331	3187.89	60.7197	3189.82	11.8075
16.9117	291.457	16.9117	670.769	16.9117	9.23077		3189.82	106.333	3189.82	60.6829	3191.75	11.7866
16.922	291.271	16.922	671.538	16.922	10		3191.75	106.325	3191.75	60.7065	3193.68	11.7634
16.9323	291.443	16.9323	672.308	16.9323	9.23077		3193.68	106.32	3193.68	60.7026	3195.6	11.7247
16.9427	291.357	16.9427	673.077	16.9427	10		3195.6	106.32	3195.6	60.6882	3197.53	11.6551
16.953	291.4	16.953	673.077	16.953	9.23077		3197.53	106.313	3197.53	60.6916	3199.46	11.5973
16.9633	291.271	16.9633	672.308	16.9633	9.23077		3199.46	106.326	3199.46	60.6713	3201.39	11.5831
16.9736	291.157	16.9736	672.308	16.9736	10		3201.39	106.329	3201.39	60.6654	3203.32	11.5617
16.9839	291.314	16.9839	672.308	16.9839	9.23077		3203.32	106.333	3203.32	60.6579	3205.25	11.5307
16.9942	291.443	16.9942	673.077	16.9942	10		3205.25	106.329	3205.25	60.666	3207.18	11.4987
17.0045	291.357	17.0045	673.846	17.0045	11.5385		3207.18	106.317	3207.18	60.6544	3209.1	11.4463
17.0148	291.086	17.0148	674.615	17.0148	12.3077		3209.1	106.302	3209.1	60.6288	3211.03	11.4022
17.0252	291.3	17.0252	674.615	17.0252	13.0769		3211.03	106.309	3211.03	60.6198	3212.96	11.3873
17.0355	291.4	17.0355	674.615	17.0355	13.0769		3212.96	106.313	3212.96	60.6069	3214.89	11.3459
17.0458	291.429	17.0458	676.154	17.0458	12.3077		3214.89	106.292	3214.89	60.6007	3216.82	11.3232
17.0561	291.1	17.0561	676.154	17.0561	10.7692		3216.82	106.308	3216.82	60.5522	3218.75	11.3101
17.0664	291.129	17.0664	676.154	17.0664	10		3218.75	106.306	3218.75	60.517	3220.68	11.2845
17.0767	291.529	17.0767	676.154	17.0767	9.23077		3220.68	106.294	3220.68	60.5213	3222.6	11.2543
17.087	291.014	17.087	675.385	17.087	8.46154		3222.6	106.297	3222.6	60.5011	3224.53	11.2551
17.0973	290.943	17.0973	673.846	17.0973	9.23077		3224.53	106.312	3224.53	60.489	3226.46	11.2492
17.1076	291.014	17.1076	673.077	17.1076	10		3226.46	106.305	3226.46	60.4783	3228.39	11.1892
17.118	291.086	17.118	672.308	17.118	10		3228.39	106.297	3228.39	60.4514	3230.32	11.1365
17.1283	291.257	17.1283	671.538	17.1283	11.5385		3230.32	106.297	3230.32	60.4254	3232.25	11.1196
17.1386	291.386	17.1386	671.538	17.1386	10.7692		3232.25	106.312	3232.25	60.3961	3234.18	11.11
17.1489	291.314	17.1489	673.077	17.1489	10		3234.18	106.31	3234.18	60.3971	3236.1	11.112
17.1592	291.486	17.1592	673.077	17.1592	9.23077		3236.1	106.301	3236.1	60.4398	3238.03	11.113
17.1695	291.329	17.1695	673.077	17.1695	9.23077		3238.03	106.31	3238.03	60.4394	3239.96	11.0725
17.1798	291.414	17.1798	673.077	17.1798	9.23077		3239.96	106.306	3239.96	60.4219	3241.89	11.0348
17.1901	291.371	17.1901	673.077	17.1901	8.46154		3241.89	106.314	3241.89	60.4156	3243.82	11.0014
17.2005	291.3	17.2005	672.308	17.2005	8.46154		3243.82	106.321	3243.82	60.4182	3245.75	10.9639
17.2108	291.329	17.2108	673.077	17.2108	9.23077		3245.75	106.302	3245.75	60.3919	3247.68	10.9731
17.2211	291.229	17.2211	673.846	17.2211	9.23077		3247.68	106.313	3247.68	60.3787	3249.6	10.9723
17.2314	291.4	17.2314	674.615	17.2314	10		3249.6	106.32	3249.6	60.4068	3251.53	10.9589
17.2417	291.143	17.2417	673.846	17.2417	8.46154		3251.53	106.309	3251.53	60.3993	3253.46	10.9263
17.252	291.343	17.252	674.615	17.252	8.46154		3253.46	106.293	3253.46	60.3808	3255.39	10.8983
17.2623	291.243	17.2623	674.615	17.2623	8.46154		3255.39	106.302	3255.39	60.3733	3257.32	10.8986
17.2726	290.929	17.2726	673.846	17.2726	8.46154		3257.32	106.306	3257.32	60.3852	3259.25	10.8828
17.283	291.3	17.283	674.615	17.283	8.46154		3259.25	106.293	3259.25	60.3735	3261.18	10.8598
17.2933	291.1	17.2933	673.846	17.2933	6.92308		3261.18	106.29	3261.18	60.376	3263.1	10.8477
17.3036	291.243	17.3036	672.308	17.3036	7.69231		3263.1	106.295	3263.1	60.3984	3265.03	10.8218
17.3139	291.143	17.3139	673.846	17.3139	7.69231		3265.03	106.293	3265.03	60.4072	3266.96	10.7983
17.3242	291.071	17.3242	674.615	17.3242	6.92308		3266.96	106.298	3266.96	60.3545	3268.89	10.8094
17.3345	291.386	17.3345	676.154	17.3345	6.92308		3268.89	106.31	3268.89	60.3134	3270.82	10.8349
17.3448	291.457	17.3448	675.385	17.3448	6.92308		3270.82	106.313	3270.82	60.2999	3272.75	10.8102
17.3551	291.314	17.3551	675.385	17.3551	6.92308		3272.75	106.312	3272.75	60.3065	3274.68	10.7806
17.3654	291.457	17.3654	675.385	17.3654	6.15385		3274.68	106.305	3274.68	60.3392	3276.6	10.7723
17.3758	291.4	17.3758	675.385	17.3758	7.69231		3276.6	106.283	3276.6	60.3647	3278.53	10.757
17.3861	291.143	17.3861	673.846	17.3861	8.46154		3278.53	106.285	3278.53	60.3523	3280.46	10.7568
17.3964	291.186	17.3964	673.077	17.3964	9.23077		3280.46	106.301	3280.46	60.3182	3282.39	10.7446
17.4067	291.314	17.4067	672.308	17.4067	10		3282.39	106.297	3282.39	60.3415	3284.32	10.7192
17.417	291.257	17.417	673.846	17.417	9.23077		3284.32	106.287	3284.32	60.3394	3286.25	10.693
17.4273	291.443	17.4273	675.385	17.4273	9.23077		3286.25	106.289	3286.25	60.3089	3288.17	10.6768
17.4376	291.2	17.4376	676.154	17.4376	9.23077		3288.17	106.289	3288.17	60.3054	3290.1	10.6657
17.4479	291.3	17.4479	676.154	17.4479	9.23077		3290.1	106.306	3290.1	60.2905	3292.03	10.6413
17.4583	291.186	17.4583	675.385	17.4583	7.69231		3292.03	106.307	3292.03	60.245	3293.96	10.6229
17.4686	291.2	17.4686	675.385	17.4686	6.92308		3293.96	106.299	3293.96	60.2144	3295.89	10.6204
17.4789	291.629	17.4789	674.615	17.4789	6.92308		3295.89	106.319	3295.89	60.2454	3297.82	10.6192
17.4892	291.186	17.4892	673.846	17.4892	6.92308		3297.82	106.342	3297.82	60.293	3299.75	10.6109
17.4995	291.429	17.4995	673.077	17.4995	6.15385		3299.75	106.339	3299.75	60.2625	3301.67	10.5831
17.5098	291.143	17.5098	672.308	17.5098	6.92308		3301.67	106.319	3301.67	60.2226	3303.6	10.5658
17.5201	291.386	17.5201	673.077	17.5201	6.92308		3303.6	106.306	3303.6	60.2202	3305.53	10.5775
17.5304	291.029	17.5304	674.615	17.5304	8.46154		3305.53	106.304	3305.53	60.2204	3307.46	10.5614
17.5408	291.329	17.5408	675.385	17.5408	8.46154		3307.46	106.286	3307.46	60.2079	3309.39	10.5277
17.5511	291.314	17.5511	675.385	17.5511	8.46154		3309.39	106.284	3309.39	60.2278	3311.32	10.5215
17.5614	291.171	17.5614	675.385	17.5614	7.69231		3311.32	106.303	3311.32	60.218	3313.24	10.5261
17.5717	291.229	17.5717	674.615	17.5717	7.69231		3313.24	106.299	3313.24	60.1896	3315.17	10.52
17.582	291.3	17.582	673.846	17.582	6.92308		3315.17	106.309	3315.17	60.2328	3317.1	10.4659
17.5923	291.271	17.5923	674.615	17.5923	5.38462		3317.1	106.314	3317.1	60.2373	3319.03	10.4579
17.6026	291.557	17.6026	672.308	17.6026	5.38462		3319.03	106.309	3319.03	60.2444	3320.96	10.4506
17.613	291.429	17.613	672.308	17.613	6.15385		3320.96	106.327	3320.96	60.2544	3322.89	10.4224
17.6233	291.529	17.6233	673.077	17.6233	6.92308		3322.89	106.319	3322.89	60.2357	3324.82	10.4063
17.6336	291.543	17.6336	673.077	17.6336	7.69231		3324.82	106.303	3324.82	60.2281	3326.74	10.3727
17.6439	291.514	17.6439	673.077	17.6439	8.46154		3326.74	106.31	3326.74	60.2062	3328.67	10.3674
17.6542	291.471	17.6542	673.077	17.6542	8.46154		3328.67	106.318	3328.67	60.1439	3330.6	10.3405
17.6645	291.257	17.6645	673.846	17.6645	8.46154		3330.6	106.322	3330.6	60.1574	3332.53	10.3234
17.6748	291.4	17.6748	674.615	17.6748	7.69231		3332.53	106.325	3332.53	60.1821	3334.46	10.3226
17.6851	291.514	17.6851	674.615	17.6851	7.69231		3334.46	106.324	3334.46	60.1761	3336.39	10.2964
17.6955	291.243	17.6955	676.154	17.6955	6.92308		3336.39	106.312	3336.39	60.1251	3338.32	10.2979
17.7058	291.3	17.7058	674.615	17.7058	6.92308		3338.32	106.323	3338.32	60.1184	3340.24	10.3224
17.7161	291.529	17.7161	675.385	17.7161	6.92308		3340.24	106.326	3340.24	60.126	3342.17	10.2887
17.7264	291.457	17.7264	673.846	17.7264	6.92308		3342.17	106.323	3342.17	60.115	3344.1	10.2683
17.7367	291.329	17.7367	673.077	17.7367	7.69231		3344.1	106.321	3344.1	60.1056	3346.03	10.2545
17.747	291.529	17.747	671.538	17.747	8.46154		3346.03	106.304	3346.03	60.1082	3347.96	10.2439
17.7573	291.271	17.7573	670	17.7573	8.46154		3347.96	106.318	3347.96	60.1339	3349.89	10.2494
17.7676	291.529	17.7676	670	17.7676	7.69231		3349.89	106.335	3349.89	60.1169	3351.82	10.233
17.778	291.157	17.778	670	17.778	6.92308		3351.82	106.328	3351.82	60.0738	3353.74	10.1753
17.7883	291.514	17.7883	670	17.7883	7.69231		3353.74	106.326	3353.74	60.0657	3355.67	10.1426
17.7986	291.186	17.7986	671.538	17.7986	6.92308		3355.67	106.327	3355.67	60.0586	3357.6	10.1452
17.8089	291.357	17.8089	670.769	17.8089	7.69231		3357.6	106.332	3357.6	60.0255	3359.53	10.1597
17.8192	291.157	17.8192	671.538	17.8192	7.69231		3359.53	106.328	3359.53	60.0194	3361.46	10.1538
17.8295	291.329	17.8295	672.308	17.8295	7.69231		3361.46	106.319	3361.46	60.034	3363.39	10.1672
17.8398	291.286	17.8398	673.077	17.8398	8.46154		3363.39	106.327	3363.39	60.0189	3365.32	10.1629
17.8501	291.357	17.8501	672.308	17.8501	8.46154		3365.32	106.321	3365.32	59.9906	3367.24	10.1299
17.8605	291.314	17.8605	672.308	17.8605	6.92308		3367.24	106.317	3367.24	59.9399	3369.17	10.1283
17.8708	291.557	17.8708	673.077	17.8708	6.92308		3369.17	106.336	3369.17	59.8958	3371.1	10.1272
17.8811	291.414	17.8811	673.846	17.8811	6.15385		3371.1	106.358	3371.1	59.9031	3373.03	10.1234
17.8914	291.571	17.8914	673.846	17.8914	6.15385		3373.03	106.357	3373.03	59.9295	3374.96	10.144
17.9017	291.786	17.9017	673.846	17.9017	5.38462		3374.96	106.346	3374.96	59.9676	3376.89	10.1655
17.912	291.543	17.912	673.077	17.912	5.38462		3376.89	106.349	3376.89	59.9267	3378.82	10.1461
17.9223	291.4	17.9223	674.615	17.9223	5.38462		3378.82	106.339	3378.82	59.868	3380.74	10.1353
17.9326	291.457	17.9326	674.615	17.9326	5.38462		3380.74	106.335	3380.74	59.8888	3382.67	10.1568
17.9429	291.343	17.9429	674.615	17.9429	6.15385		3382.67	106.332	3382.67	59.9181	3384.6	10.1385
17.9533	291.343	17.9533	673.846	17.9533	6.92308		3384.6	106.317	3384.6	59.8999	3386.53	10.1625
17.9636	291.5	17.9636	673.846	17.9636	6.15385		3386.53	106.329	3386.53	59.8688	3388.46	10.2078
17.9739	291.4	17.9739	673.846	17.9739	6.92308		3388.46	106.355	3388.46	59.8567	3390.39	10.2346
17.9842	291.586	17.9842	674.615	17.9842	7.69231		3390.39	106.366	3390.39	59.8334	3392.32	10.1958
17.9945	291.314	17.9945	673.846	17.9945	9.23077		3392.32	106.329	3392.32	59.8325	3394.24	10.1994
18.0048	291.529	18.0048	673.846	18.0048	10		3394.24	106.337	3394.24	59.8579	3396.17	10.2272
18.0151	291.271	18.0151	673.077	18.0151	10		3396.17	106.372	3396.17	59.8527	3398.1	10.2218
18.0254	291.986	18.0254	673.846	18.0254	10		3398.1	106.378	3398.1	59.8871	3400.03	10.26
18.0358	291.6	18.0358	673.846	18.0358	9.23077		3400.03	106.406	3400.03	59.8511	3401.96	10.304
18.0461	291.757	18.0461	673.077	18.0461	9.23077		3401.96	106.425	3401.96	59.8632	3403.89	10.3428
18.0564	291.8	18.0564	672.308	18.0564	9.23077		3403.89	106.392	3403.89	59.9099	3405.82	10.3562
18.0667	292.271	18.0667	672.308	18.0667	8.46154		3405.82	106.37	3405.82	59.8726	3407.74	10.3738
18.077	292.086	18.077	672.308	18.077	8.46154		3407.74	106.377	3407.74	59.8359	3409.67	10.4118
18.0873	292.243	18.0873	673.077	18.0873	8.46154		3409.67	106.395	3409.67	59.8475	3411.6	10.4531
18.0976	292.657	18.0976	673.077	18.0976	8.46154		3411.6	106.39	3411.6	59.8719	3413.53	10.4545
18.1079	292.357	18.1079	673.077	18.1079	9.23077		3413.53	106.375	3413.53	59.8857	3415.46	10.4519
18.1183	293.357	18.1183	673.077	18.1183	8.46154		3415.46	106.401	3415.46	59.9138	3417.39	10.5188
18.1286	293.143	18.1286	672.308	18.1286	9.23077		3417.39	106.432	3417.39	59.9214	3419.32	10.5441
18.1389	293.6	18.1389	673.077	18.1389	9.23077		3419.32	106.418	3419.32	59.8804	3421.24	10.5372
18.1492	293.986	18.1492	672.308	18.1492	10		3421.24	106.386	3421.24	59.8253	3423.17	10.5662
18.1595	294.371	18.1595	671.538	18.1595	10		3423.17	106.393	3423.17	59.8536	3425.1	10.6192
18.1698	294.643	18.1698	673.077	18.1698	9.23077		3425.1	106.418	3425.1	59.8946	3427.03	10.6686
18.1801	294.614	18.1801	673.846	18.1801	8.46154		3427.03	106.422	3427.03	59.929	3428.96	10.7102
18.1904	294.357	18.1904	674.615	18.1904	7.69231		3428.96	106.414	3428.96	59.9519	3430.89	10.7296
18.2008	294.186	18.2008	675.385	18.2008	7.69231		3430.89	106.425	3430.89	59.9899	3432.82	10.7533
18.2111	294.229	18.2111	674.615	18.2111	8.46154		3432.82	106.421	3432.82	59.9985	3434.74	10.8063
18.2214	293.743	18.2214	673.846	18.2214	8.46154		3434.74	106.419	3434.74	59.9835	3436.67	10.8627
18.2317	293.157	18.2317	673.077	18.2317	9.23077		3436.67	106.404	3436.67	59.9868	3438.6	10.9277
18.242	292.743	18.242	673.846	18.242	9.23077		3438.6	106.394	3438.6	59.981	3440.53	10.9895
18.2523	292.571	18.2523	673.846	18.2523	10		3440.53	106.413	3440.53	60.0047	3442.46	10.9893
18.2626	292.371	18.2626	673.077	18.2626	10		3442.46	106.427	3442.46	60.044	3444.39	11.062
18.2729	292.171	18.2729	673.846	18.2729	8.46154		3444.39	106.465	3444.39	60.0338	3446.32	11.0611
18.2833	291.757	18.2833	674.615	18.2833	8.46154		3446.32	106.442	3446.32	60.0483	3448.24	11.023
18.2936	291.743	18.2936	674.615	18.2936	7.69231		3448.24	106.391	3448.24	60.1606	3450.17	11.1537
18.3039	291.529	18.3039	673.846	18.3039	7.69231		3450.17	106.428	3450.17	60.182	3452.1	11.2411
18.3142	291.871	18.3142	673.846	18.3142	8.46154		3452.1	106.445	3452.1	60.1527	3454.03	11.2922
18.3245	291.814	18.3245	673.846	18.3245	8.46154		3454.03	106.457	3454.03	60.1708	3455.96	11.3325
18.3348	291.557	18.3348	673.077	18.3348	8.46154		3455.96	106.476	3455.96	60.2078	3457.89	11.3705
18.3451	291.743	18.3451	673.077	18.3451	8.46154		3457.89	106.489	3457.89	60.2129	3459.82	11.427
18.3554	291.386	18.3554	672.308	18.3554	8.46154		3459.82	106.479	3459.82	60.2667	3461.74	11.4633
18.3658	291.571	18.3658	671.538	18.3658	8.46154		3461.74	106.48	3461.74	60.2594	3463.67	11.5095
18.3761	291.729	18.3761	670	18.3761	7.69231		3463.67	106.486	3463.67	60.2851	3465.6	11.6005
18.3864	291.457	18.3864	671.538	18.3864	8.46154		3465.6	106.498	3465.6	60.2766	3467.53	11.6637
18.3967	291.329	18.3967	671.538	18.3967	9.23077		3467.53	106.498	3467.53	60.2978	3469.46	11.7345
18.407	291.243	18.407	672.308	18.407	9.23077		3469.46	106.489	3469.46	60.3027	3471.39	11.7607
18.4173	291.429	18.4173	672.308	18.4173	10.7692		3471.39	106.482	3471.39	60.34	3473.32	11.7971
18.4276	291.314	18.4276	673.077	18.4276	10.7692		3473.32	106.489	3473.32	60.3786	3475.24	11.8292
18.4379	291.457	18.4379	672.308	18.4379	10.7692		3475.24	106.471	3475.24	60.3924	3477.17	11.9094
18.4483	291.257	18.4483	671.538	18.4483	11.5385		3477.17	106.473	3477.17	60.339	3479.1	11.9972
18.4586	291.371	18.4586	671.538	18.4586	10.7692		3479.1	106.487	3479.1	60.357	3481.03	11.9866
18.4689	291.5	18.4689	670.769	18.4689	10		3481.03	106.465	3481.03	60.4778	3482.96	11.9893
18.4792	291.6	18.4792	670	18.4792	10.7692		3482.96	106.454	3482.96	60.5427	3484.89	12.0824
18.4895	291.357	18.4895	672.308	18.4895	11.5385		3484.89	106.498	3484.89	60.473	3486.82	12.1324
18.4998	291.371	18.4998	673.077	18.4998	12.3077		3486.82	106.499	3486.82	60.4499	3488.74	12.1837
18.5101	291.543	18.5101	673.077	18.5101	12.3077		3488.74	106.504	3488.74	60.5163	3490.67	12.283
18.5204	291.4	18.5204	673.846	18.5204	12.3077		3490.67	106.521	3490.67	60.5378	3492.6	12.3714
18.5308	291.386	18.5308	674.615	18.5308	12.3077		3492.6	106.55	3492.6	60.5456	3494.53	12.4046
18.5411	291.386	18.5411	673.077	18.5411	11.5385		3494.53	106.571	3494.53	60.569	3496.46	12.4046
18.5514	291.386	18.5514	672.308	18.5514	13.0769		3496.46	106.536	3496.46	60.602	3498.39	12.5115
18.5617	291.5	18.5617	670.769	18.5617	11.5385		3498.39	106.54	3498.39	60.6195	3500.32	12.6
18.572	291.629	18.572	670	18.572	12.3077		3500.32	106.596	3500.32	60.6381	3502.24	12.539
18.5823	291.457	18.5823	669.231	18.5823	13.0769		3502.24	106.55	3502.24	60.7037	3504.17	12.5204
18.5926	291.357	18.5926	670.769	18.5926	13.0769		3504.17	106.486	3504.17	60.7764	3506.1	12.7063
18.6029	291.471	18.6029	672.308	18.6029	11.5385		3506.1	106.547	3506.1	60.7629	3508.03	12.8102
18.6133	291.114	18.6133	673.077	18.6133	10		3508.03	106.568	3508.03	60.7353	3509.96	12.7785
18.6236	291.357	18.6236	673.077	18.6236	10		3509.96	106.505	3509.96	60.742	3511.89	12.8735
18.6339	291.257	18.6339	673.846	18.6339	10		3511.89	106.526	3511.89	60.764	3513.81	13.0071
18.6442	291.457	18.6442	673.077	18.6442	9.23077		3513.81	106.561	3513.81	60.8089	3515.74	13.097
18.6545	291.543	18.6545	673.077	18.6545	10		3515.74	106.572	3515.74	60.8376	3517.67	13.1431
18.6648	291.5	18.6648	673.077	18.6648	9.23077		3517.67	106.575	3517.67	60.9019	3519.6	13.2076
18.6751	291.414	18.6751	673.077	18.6751	10		3519.6	106.605	3519.6	60.9204	3521.53	13.2646
18.6854	291.286	18.6854	671.538	18.6854	10		3521.53	106.617	3521.53	60.9166	3523.46	13.2333
18.6958	291.271	18.6958	672.308	18.6958	10.7692		3523.46	106.558	3523.46	60.9857	3525.39	13.3086
18.7061	291.3	18.7061	673.077	18.7061	9.23077		3525.39	106.571	3525.39	61.0435	3527.31	13.327
18.7164	291.414	18.7164	673.077	18.7164	9.23077		3527.31	106.544	3527.31	61.0498	3529.24	13.3635
18.7267	291.357	18.7267	672.308	18.7267	10		3529.24	106.544	3529.24	61.0814	3531.17	13.4865
18.737	291.271	18.737	672.308	18.737	10		3531.17	106.596	3531.17	61.0871	3533.1	13.6576
18.7473	291.586	18.7473	671.538	18.7473	9.23077		3533.1	106.624	3533.1	61.1276	3535.03	13.7335
18.7576	291.457	18.7576	672.308	18.7576	8.46154		3535.03	106.607	3535.03	61.1587	3536.96	13.6955
18.7679	291.086	18.7679	673.077	18.7679	7.69231		3536.96	106.573	3536.96	61.2191	3538.89	13.8007
18.7782	291.443	18.7782	672.308	18.7782	7.69231		3538.89	106.629	3538.89	61.2385	3540.81	13.9208
18.7886	291.614	18.7886	670.769	18.7886	7.69231		3540.81	106.668	3540.81	61.2493	3542.74	13.985
18.7989	291.271	18.7989	670.769	18.7989	6.92308		3542.74	106.707	3542.74	61.238	3544.67	13.9376
18.8092	291.343	18.8092	671.538	18.8092	7.69231		3544.67	106.647	3544.67	61.3	3546.6	13.8722
18.8195	291.971	18.8195	670.769	18.8195	7.69231		3546.6	106.547	3546.6	61.4744	3548.53	14.0425
18.8298	291.671	18.8298	670.769	18.8298	8.46154		3548.53	106.59	3548.53	61.5041	3550.46	14.2613
18.8401	291.443	18.8401	672.308	18.8401	8.46154		3550.46	106.669	3550.46	61.4355	3552.39	14.2003
18.8504	291.6	18.8504	673.077	18.8504	8.46154		3552.39	106.589	3552.39	61.5549	3554.31	14.258
18.8607	291.5	18.8607	673.846	18.8607	6.92308		3554.31	106.607	3554.31	61.6382	3556.24	14.4155
18.8711	291.671	18.8711	675.385	18.8711	6.92308		3556.24	106.67	3556.24	61.6354	3558.17	14.525
18.8814	291.757	18.8814	675.385	18.8814	6.92308		3558.17	106.692	3558.17	61.6419	3560.1	14.5338
18.8917	291.843	18.8917	674.615	18.8917	7.69231		3560.1	106.684	3560.1	61.6538	3562.03	14.5932
18.902	291.857	18.902	673.077	18.902	7.69231		3562.03	106.699	3562.03	61.6358	3563.96	14.7483
18.9123	291.957	18.9123	672.308	18.9123	8.46154		3563.96	106.787	3563.96	61.6294	3565.89	14.6595
18.9226	291.729	18.9226	672.308	18.9226	8.46154		3565.89	106.716	3565.89	61.69	3567.81	14.3453
18.9329	291.986	18.9329	673.077	18.9329	9.23077		3567.81	106.442	3567.81	61.9291	3569.74	14.6297
18.9432	291.943	18.9432	673.846	18.9432	8.46154		3569.74	106.525	3569.74	61.9335	3571.67	14.9144
18.9536	291.886	18.9536	673.846	18.9536	8.46154		3571.67	106.645	3571.67	61.8629	3573.6	15.013
18.9639	291.957	18.9639	674.615	18.9639	6.92308		3573.6	106.698	3573.6	61.8554	3575.53	15.0688
18.9742	292.186	18.9742	673.846	18.9742	6.92308		3575.53	106.682	3575.53	61.8867	3577.46	15.1821
18.9845	292.157	18.9845	673.846	18.9845	6.92308		3577.46	106.672	3577.46	61.8957	3579.39	15.2587
18.9948	292.543	18.9948	672.308	18.9948	8.46154		3579.39	106.647	3579.39	61.9499	3581.31	15.3064
19.0051	292.5	19.0051	671.538	19.0051	8.46154		3581.31	106.685	3581.31	62.0279	3583.24	15.4127
19.0154	292.557	19.0154	671.538	19.0154	8.46154		3583.24	106.751	3583.24	62.0554	3585.17	15.5412
19.0257	292.571	19.0257	670.769	19.0257	9.23077		3585.17	106.818	3585.17	61.9846	3587.1	15.2369
19.0361	292.686	19.0361	671.538	19.0361	10		3587.1	106.61	3587.1	62.1423	3589.03	15.2008
19.0464	292.957	19.0464	672.308	19.0464	10		3589.03	106.481	3589.03	62.3258	3590.96	15.6084
19.0567	292.386	19.0567	673.846	19.0567	10		3590.96	106.677	3590.96	62.2306	3592.89	15.7403
19.067	292.629	19.067	673.077	19.067	9.23077		3592.89	106.77	3592.89	62.1691	3594.81	15.6495
19.0773	292.257	19.0773	673.846	19.0773	8.46154		3594.81	106.686	3594.81	62.2615	3596.74	15.7148
19.0876	292.586	19.0876	674.615	19.0876	8.46154		3596.74	106.666	3596.74	62.2704	3598.67	15.8417
19.0979	292.057	19.0979	673.846	19.0979	8.46154		3598.67	106.681	3598.67	62.2181	3600.6	15.847
19.1083	291.957	19.1083	673.846	19.1083	6.15385		3600.6	106.619	3600.6	62.3024	3602.53	15.9397
19.1186	292.2	19.1186	673.077	19.1186	5.38462		3602.53	106.625	3602.53	62.3653	3604.46	16.1581
19.1289	291.786	19.1289	671.538	19.1289	5.38462		3604.46	106.753	3604.46	62.393	3606.39	16.2035
19.1392	291.643	19.1392	670.769	19.1392	6.92308		3606.39	106.799	3606.39	62.4089	3608.31	16.0461
19.1495	291.857	19.1495	672.308	19.1495	7.69231		3608.31	106.648	3608.31	62.5088	3610.24	16.2306
19.1598	291.729	19.1598	672.308	19.1598	7.69231		3610.24	106.679	3610.24	62.537	3612.17	16.3461
19.1701	291.757	19.1701	671.538	19.1701	7.69231		3612.17	106.708	3612.17	62.5458	3614.1	16.225
19.1804	291.629	19.1804	672.308	19.1804	10		3614.1	106.581	3614.1	62.5731	3616.03	16.4875
19.1908	291.686	19.1908	671.538	19.1908	11.5385		3616.03	106.724	3616.03	62.4765	3617.96	16.4814
19.2011	291.6	19.2011	671.538	19.2011	10.7692		3617.96	106.705	3617.96	62.5492	3619.89	16.2572
19.2114	291.486	19.2114	672.308	19.2114	10.7692		3619.89	106.481	3619.89	62.78	3621.81	16.4713
19.2217	291.329	19.2217	672.308	19.2217	11.5385		3621.81	106.568	3621.81	62.7283	3623.74	16.7749
19.232	291.414	19.232	672.308	19.232	11.5385		3623.74	106.744	3623.74	62.6422	3625.67	17.0112
19.2423	291.571	19.2423	672.308	19.2423	11.5385		3625.67	106.889	3625.67	62.6193	3627.6	16.9133
19.2526	291.614	19.2526	673.846	19.2526	10.7692		3627.6	106.868	3627.6	62.6409	3629.53	16.2673
19.2629	291.457	19.2629	673.846	19.2629	8.46154		3629.53	106.321	3629.53	62.9612	3631.46	16.7577
19.2733	291.586	19.2733	673.846	19.2733	6.92308		3631.46	106.547	3631.46	62.9259	3633.39	16.9952
19.2836	291.243	19.2836	673.846	19.2836	6.92308		3633.39	106.626	3633.39	62.8868	3635.31	17.0988
19.2939	291.4	19.2939	673.846	19.2939	6.15385		3635.31	106.623	3635.31	62.9058	3637.24	17.233
19.3042	291.557	19.3042	673.077	19.3042	6.92308		3637.24	106.69	3637.24	62.9097	3639.17	17.3039
19.3145	291.586	19.3145	673.077	19.3145	6.92308		3639.17	106.703	3639.17	62.9316	3641.1	17.3825
19.3248	291.7	19.3248	673.846	19.3248	8.46154		3641.1	106.729	3641.1	62.9345	3643.03	17.4494
19.3351	291.486	19.3351	672.308	19.3351	9.23077		3643.03	106.752	3643.03	62.9538	3644.96	17.7548
19.3454	291.686	19.3454	672.308	19.3454	10		3644.96	106.928	3644.96	62.8834	3646.88	17.741
19.3558	291.486	19.3558	673.077	19.3558	10		3646.88	106.908	3646.88	62.9305	3648.81	17.2762
19.3661	292.429	19.3661	673.077	19.3661	10		3648.81	106.58	3648.81	63.0877	3650.74	17.0604
19.3764	291.9	19.3764	672.308	19.3764	10		3650.74	106.296	3650.74	63.2252	3652.67	17.695
19.3867	292.029	19.3867	672.308	19.3867	10		3652.67	106.604	3652.67	63.1773	3654.6	18.1025
19.397	291.929	19.397	672.308	19.397	10		3654.6	106.831	3654.6	63.0532	3656.53	17.8614
19.4073	292.257	19.4073	670.769	19.4073	10.7692		3656.53	106.622	3656.53	63.1876	3658.46	18.017
19.4176	292.543	19.4176	672.308	19.4176	9.23077		3658.46	106.681	3658.46	63.2387	3660.38	18.2073
19.4279	292.971	19.4279	673.077	19.4279	9.23077		3660.38	106.764	3660.38	63.1847	3662.31	18.3119
19.4383	293.386	19.4383	672.308	19.4383	9.23077		3662.31	106.766	3662.31	63.2058	3664.24	18.4151
19.4486	293.343	19.4486	673.077	19.4486	10		3664.24	106.806	3664.24	63.2443	3666.17	18.6284
19.4589	294.171	19.4589	674.615	19.4589	9.23077		3666.17	106.942	3666.17	63.2488	3668.1	18.733
19.4692	294.143	19.4692	674.615	19.4692	7.69231		3668.1	107.012	3668.1	63.2037	3670.03	18.1588
19.4795	295.229	19.4795	673.846	19.4795	7.69231		3670.03	106.614	3670.03	63.2786	3671.95	18.4257
19.4898	295.157	19.4898	673.846	19.4898	8.46154		3671.95	106.744	3671.95	63.2888	3673.88	18.893
19.5001	296.214	19.5001	673.077	19.5001	8.46154		3673.88	107.012	3673.88	63.1347	3675.81	18.1502
19.5104	296.886	19.5104	672.308	19.5104	7.69231		3675.81	106.39	3675.81	63.4401	3677.74	18.4511
19.5207	297.7	19.5207	672.308	19.5207	6.92308		3677.74	106.565	3677.74	63.4704	3679.67	18.6879
19.5311	298.186	19.5311	670	19.5311	6.92308		3679.67	106.702	3679.67	63.4625	3681.6	18.8902
19.5414	298.343	19.5414	669.231	19.5414	6.92308		3681.6	106.806	3681.6	63.4402	3683.53	19.0831
19.5517	298.243	19.5517	670	19.5517	8.46154		3683.53	106.897	3683.53	63.3858	3685.45	19.2669
19.562	298.214	19.562	670	19.562	8.46154		3685.45	107.028	3685.45	63.4151	3687.38	19.2762
19.5723	298.1	19.5723	670	19.5723	7.69231		3687.38	107.023	3687.38	63.4635	3689.31	18.8209
19.5826	296.714	19.5826	670	19.5826	9.23077		3689.31	106.671	3689.31	63.5981	3691.24	18.7672
19.5929	296.743	19.5929	670.769	19.5929	9.23077		3691.24	106.608	3691.24	63.6137	3693.17	19.0513
19.6032	295.643	19.6032	671.538	19.6032	9.23077		3693.17	106.782	3693.17	63.5599	3695.1	19.2761
19.6136	295.371	19.6136	672.308	19.6136	9.23077		3695.1	106.908	3695.1	63.5253	3697.03	19.2977
19.6239	294.114	19.6239	672.308	19.6239	10		3697.03	106.909	3697.03	63.4995	3698.95	19.4537
19.6342	293.743	19.6342	672.308	19.6342	10.7692		3698.95	107.021	3698.95	63.4531	3700.88	19.3509
19.6445	293.086	19.6445	672.308	19.6445	10.7692		3700.88	106.964	3700.88	63.4482	3702.81	19.1887
19.6548	293.043	19.6548	673.077	19.6548	10.7692		3702.81	106.841	3702.81	63.5313	3704.74	19.3726
19.6651	292.357	19.6651	671.538	19.6651	10.7692		3704.74	106.933	3704.74	63.5434	3706.67	19.5202
19.6754	292.586	19.6754	670.769	19.6754	10		3706.67	107.032	3706.67	63.5016	3708.6	19.5809
19.6857	292.257	19.6857	670.769	19.6857	10.7692		3708.6	107.094	3708.6	63.4865	3710.53	19.3127
19.696	291.986	19.696	670.769	19.696	9.23077		3710.53	106.89	3710.53	63.6203	3712.45	19.0243
19.7064	291.943	19.7064	672.308	19.7064	9.23077		3712.45	106.646	3712.45	63.7587	3714.38	19.2501
19.7167	292.286	19.7167	673.077	19.7167	9.23077		3714.38	106.784	3714.38	63.7108	3716.31	19.4996
19.727	291.971	19.727	673.077	19.727	9.23077		3716.31	106.969	3716.31	63.6339	3718.24	19.5255
19.7373	291.929	19.7373	673.077	19.7373	10		3718.24	106.982	3718.24	63.5807	3720.17	19.4979
19.7476	291.943	19.7476	673.846	19.7476	10		3720.17	106.986	3720.17	63.5407	3722.1	19.3553
19.7579	291.5	19.7579	673.846	19.7579	10.7692		3722.1	106.929	3722.1	63.5568	3724.03	19.3563
19.7682	291.7	19.7682	673.077	19.7682	13.0769		3724.03	106.927	3724.03	63.5854	3725.95	19.3018
19.7785	291.6	19.7785	673.077	19.7785	16.1538		3725.95	106.869	3725.95	63.6122	3727.88	19.3691
19.7889	291.4	19.7889	673.846	19.7889	16.9231		3727.88	106.895	3727.88	63.5955	3729.81	19.6726
19.7992	291.843	19.7992	673.846	19.7992	16.9231		3729.81	107.11	3729.81	63.5646	3731.74	19.6164
19.8095	291.757	19.8095	674.615	19.8095	17.6923		3731.74	107.085	3731.74	63.5921	3733.67	19.4583
19.8198	292.071	19.8198	674.615	19.8198	17.6923		3733.67	107.005	3733.67	63.6175	3735.6	18.9115
19.8301	291.929	19.8301	673.846	19.8301	16.1538		3735.6	106.667	3735.6	63.7055	3737.53	19.0302
19.8404	291.8	19.8404	673.846	19.8404	15.3846		3737.53	106.67	3737.53	63.6601	3739.45	19.3895
19.8507	291.614	19.8507	674.615	19.8507	16.1538		3739.45	106.865	3739.45	63.5668	3741.38	19.6193
19.861	291.657	19.861	673.077	19.861	16.9231		3741.38	107.076	3741.38	63.4892	3743.31	19.5731
19.8714	291.743	19.8714	673.846	19.8714	19.2308		3743.31	107.111	3743.31	63.4162	3745.24	18.8794
19.8817	291.543	19.8817	673.846	19.8817	20.7692		3745.24	106.618	3745.24	63.5776	3747.17	19.3265
19.892	291.486	19.892	673.077	19.892	20.7692		3747.17	106.906	3747.17	63.5311	3749.1	19.3334
19.9023	291.743	19.9023	673.846	19.9023	19.2308		3749.1	106.945	3749.1	63.5814	3751.03	18.8594
19.9126	291.557	19.9126	673.846	19.9126	18.4615		3751.03	106.606	3751.03	63.729	3752.95	18.9213
19.9229	291.714	19.9229	674.615	19.9229	19.2308		3752.95	106.555	3752.95	63.7237	3754.88	19.3695
19.9332	291.614	19.9332	673.846	19.9332	18.4615		3754.88	106.856	3754.88	63.6693	3756.81	19.4687
19.9435	291.543	19.9435	674.615	19.9435	17.6923		3756.81	106.954	3756.81	63.6569	3758.74	19.2857
19.9539	291.671	19.9539	673.846	19.9539	16.1538		3758.74	106.839	3758.74	63.6374	3760.67	19.205
19.9642	291.443	19.9642	674.615	19.9642	16.1538		3760.67	106.745	3760.67	63.6214	3762.6	19.5261
19.9745	291.657	19.9745	674.615	19.9745	15.3846		3762.6	106.957	3762.6	63.5777	3764.53	19.515
19.9848	291.614	19.9848	674.615	19.9848	13.8461		3764.53	106.969	3764.53	63.5301	3766.45	19.4322
19.9951	291.471	19.9951	673.077	19.9951	11.5385		3766.45	106.893	3766.45	63.5639	3768.38	19.5309
							3768.38	106.961	3768.38	63.5612	3770.31	19.2301
							3770.31	106.759	3770.31	63.6722	3772.24	19.358
							3772.24	106.829	3772.24	63.7139	3774.17	19.5256
							3774.17	106.954	3774.17	63.6939	3776.1	19.6077
							3776.1	107.033	3776.1	63.6379	3778.03	19.5624
							3778.03	107.009	3778.03	63.5758	3779.95	19.3272
							3779.95	106.786	3779.95	63.658	3781.88	19.5022
							3781.88	106.901	3781.88	63.6429	3783.81	19.5174
							3783.81	106.932	3783.81	63.6201	3785.74	19.4072
							3785.74	106.851	3785.74	63.6348	3787.67	19.4946
							3787.67	106.91	3787.67	63.6334	3789.6	19.5612
							3789.6	106.931	3789.6	63.6615	3791.53	19.5743
							3791.53	106.934	3791.53	63.6459	3793.45	19.6699
							3793.45	107.036	3793.45	63.6115	3795.38	19.5938
							3795.38	107.015	3795.38	63.629	3797.31	19.4135
							3797.31	106.886	3797.31	63.6615	3799.24	19.6823
							3799.24	107.108	3799.24	63.5899	3801.17	19.1786
							3801.17	106.82	3801.17	63.6582	3803.1	19.1219
							3803.1	106.706	3803.1	63.6962	3805.03	19.5695
							3805.03	107.005	3805.03	63.6067	3806.95	19.2015
							3806.95	106.734	3806.95	63.6806	3808.88	19.2899
							3808.88	106.766	3808.88	63.6969	3810.81	19.5458
							3810.81	106.941	3810.81	63.6326	3812.74	19.7435
							3812.74	107.072	3812.74	63.6065	3814.67	19.7329
							3814.67	107.063	3814.67	63.6371	3816.6	19.2357
							3816.6	106.769	3816.6	63.7103	3818.53	19.5578
							3818.53	107.043	3818.53	63.5866	3820.45	19.275
							3820.45	106.823	3820.45	63.651	3822.38	18.9733
							3822.38	106.548	3822.38	63.7661	3824.31	19.4344
							3824.31	106.879	3824.31	63.644	3826.24	19.4083
							3826.24	106.854	3826.24	63.629	3828.17	19.4481
							3828.17	106.855	3828.17	63.6103	3830.1	19.5801
							3830.1	106.974	3830.1	63.5682	3832.03	19.4506
							3832.03	106.898	3832.03	63.5723	3833.95	19.5267
							3833.95	106.953	3833.95	63.5661	3835.88	19.5276
							3835.88	106.97	3835.88	63.6243	3837.81	19.2255
							3837.81	106.792	3837.81	63.6796	3839.74	19.0285
							3839.74	106.661	3839.74	63.6754	3841.67	19.2686
							3841.67	106.798	3841.67	63.68	3843.6	19.3037
							3843.6	106.787	3843.6	63.661	3845.53	19.4013
							3845.53	106.817	3845.53	63.5998	3847.45	19.6193
							3847.45	106.977	3847.45	63.5545	3849.38	19.7743
							3849.38	107.122	3849.38	63.5028	3851.31	19.912
							3851.31	107.23	3851.31	63.4674	3853.24	18.8877
							3853.24	106.533	3853.24	63.6783	3855.17	18.7721
							3855.17	106.457	3855.17	63.6813	3857.1	19.1887
							3857.1	106.711	3857.1	63.6459	3859.03	19.5167
							3859.03	106.931	3859.03	63.6145	3860.95	19.5887
							3860.95	107.017	3860.95	63.5907	3862.88	19.4423
							3862.88	106.959	3862.88	63.605	3864.81	19.1533
							3864.81	106.759	3864.81	63.6688	3866.74	19.4652
							3866.74	106.925	3866.74	63.6045	3868.67	19.5989
							3868.67	107.017	3868.67	63.5756	3870.6	19.0877
							3870.6	106.677	3870.6	63.7407	3872.52	19.3788
							3872.52	106.861	3872.52	63.6755	3874.45	19.2147
							3874.45	106.734	3874.45	63.6822	3876.38	19.4638
							3876.38	106.909	3876.38	63.6111	3878.31	19.6958
							3878.31	107.086	3878.31	63.5192	3880.24	19.3369
							3880.24	106.857	3880.24	63.603	3882.17	19.3648
							3882.17	106.856	3882.17	63.6323	3884.1	19.5637
							3884.1	106.995	3884.1	63.5489	3886.02	19.1346
							3886.02	106.705	3886.02	63.6343	3887.95	19.4478
							3887.95	106.9	3887.95	63.6253	3889.88	19.594
							3889.88	107.019	3889.88	63.6158	3891.81	19.2045
							3891.81	106.741	3891.81	63.7081	3893.74	19.2962
							3893.74	106.765	3893.74	63.6679	3895.67	19.5705
							3895.67	106.97	3895.67	63.5985	3897.59	19.634
							3897.59	107.05	3897.59	63.5993	3899.52	19.416
							3899.52	106.924	3899.52	63.6515	3901.45	19.3644
							3901.45	106.895	3901.45	63.6587	3903.38	19.1953
							3903.38	106.799	3903.38	63.697	3905.31	19.0536
							3905.31	106.671	3905.31	63.7236	3907.24	19.3083
							3907.24	106.805	3907.24	63.6382	3909.17	19.4993
							3909.17	106.923	3909.17	63.5952	3911.09	19.5224
							3911.09	106.936	3911.09	63.5795	3913.02	19.5693
							3913.02	106.966	3913.02	63.5966	3914.95	19.5992
							3914.95	107.007	3914.95	63.6053	3916.88	19.3929
							3916.88	106.895	3916.88	63.6069	3918.81	19.3466
							3918.81	106.858	3918.81	63.5784	3920.74	19.3981
							3920.74	106.877	3920.74	63.5785	3922.67	19.4831
							3922.67	106.949	3922.67	63.5513	3924.59	19.3079
							3924.59	106.838	3924.59	63.5884	3926.52	19.3836
							3926.52	106.88	3926.52	63.5858	3928.45	19.5325
							3928.45	106.978	3928.45	63.544	3930.38	19.4688
							3930.38	106.937	3930.38	63.5899	3932.31	19.3108
							3932.31	106.831	3932.31	63.6312	3934.24	19.3542
							3934.24	106.83	3934.24	63.6064	3936.17	19.4812
							3936.17	106.912	3936.17	63.5861	3938.09	19.4673
							3938.09	106.92	3938.09	63.5816	3940.02	19.5338
							3940.02	106.99	3940.02	63.5489	3941.95	19.4259
							3941.95	106.941	3941.95	63.5548	3943.88	19.3396
							3943.88	106.86	3943.88	63.5867	3945.81	19.4923
							3945.81	106.95	3945.81	63.5654	3947.74	19.4327
							3947.74	106.921	3947.74	63.5902	3949.67	19.3649
							3949.67	106.847	3949.67	63.6129	3951.59	19.4282
							3951.59	106.871	3951.59	63.5969	3953.52	19.4922
							3953.52	106.907	3953.52	63.5763	3955.45	19.4809
							3955.45	106.921	3955.45	63.5434	3957.38	19.4752
							3957.38	106.919	3957.38	63.5766	3959.31	19.4897
							3959.31	106.926	3959.31	63.6234	3961.24	19.433
							3961.24	106.897	3961.24	63.6089	3963.17	19.4286
							3963.17	106.866	3963.17	63.5711	3965.09	19.4959
							3965.09	106.902	3965.09	63.5707	3967.02	19.5038
							3967.02	106.93	3967.02	63.575	3968.95	19.4764
							3968.95	106.927	3968.95	63.5789	3970.88	19.4641
							3970.88	106.935	3970.88	63.5545	3972.81	19.4593
							3972.81	106.925	3972.81	63.5393	3974.74	19.4367
							3974.74	106.886	3974.74	63.557	3976.67	19.4523
							3976.67	106.891	3976.67	63.5598	3978.59	19.4842
							3978.59	106.918	3978.59	63.5497	3980.52	19.4987
							3980.52	106.918	3980.52	63.5585	3982.45	19.4867
							3982.45	106.917	3982.45	63.5847	3984.38	19.5014
							3984.38	106.928	3984.38	63.5733	3986.31	19.4987
							3986.31	106.928	3986.31	63.5499	3988.24	19.5007
							3988.24	106.941	3988.24	63.5485	3990.17	19.4671
							3990.17	106.915	3990.17	63.5729	3992.09	19.4533
							3992.09	106.905	3992.09	63.5567	3994.02	19.4503
							3994.02	106.903	3994.02	63.5523	3995.95	19.4525
							3995.95	106.894	3995.95	63.6056	3997.88	19.4849
							3997.88	106.907	3997.88	63.6314	3999.81	19.4854
							3999.81	106.914	3999.81	63.6131

## Sheet: Fig. 3a-Fig.3d
Fig.3a																	Fig.3b																	Fig.3c					Fig.3d
0.8				0.6				0.4				0.2					cycle 1				cycle 10				cycle 100				cycle 1000					cycles	max stress	young's modulus	energy loss coefficient		angular frequency	storage modulus	loss modulus	damping ratio
compresssive strain	compressive stress	compresssive strain	compressive stress	compresssive strain	compressive stress	compresssive strain	compressive stress	compresssive strain	compressive stress	compresssive strain	compressive stress	compresssive strain	compressive stress	compresssive strain	compressive stress		compresssive strain	compressive stress	compresssive strain	compressive stress	compresssive strain	compressive stress	compresssive strain	compressive stress	compresssive strain	compressive stress	compresssive strain	compressive stress	compresssive strain	compressive stress	compresssive strain	compressive stress		1	4.44679	4.6251	0.39877		0.01	6432.4	1922.81	0.29893
0.18186	0	80	23.3125	0.17387	0	60	7.90285	0.17444	0	40	3.96709	0.0837	0	20	2.15463		0.31733	0	50	4.44679	0.5623	0	50	3.85354	0.58509	0	50	3.55167	0.31449	0	50	3.14087		2	4.04136	4.41109	0.38758		0.01259	6779.63	1952.22	0.28795
0.26458	-0.00349	79.9178	21.7227	0.25666	0.00863	59.9175	7.6605	0.25745	0.01963	39.9173	3.88644	0.16745	0.02067	19.9171	2.1168		0.81852	0.0409	49.506	4.03658	0.81416	0.01661	49.7516	3.63021	0.83552	0.000824	49.7517	3.32842	0.56503	-0.00577	49.7523	2.92195		3	4.03925	4.30752	0.37903		0.01585	6949.4	1974.46	0.28412
0.34823	-0.00342	79.8324	20.5537	0.34047	0.01674	59.8337	7.46753	0.3415	0.03633	39.8336	3.81884	0.25222	0.0404	19.833	2.08394		1.32036	0.0779	49.0106	3.75016	1.06902	0.03426	49.4994	3.46169	1.08895	0.00681	49.5002	3.16053	0.81854	-0.00576	49.5012	2.75955		6	3.93061	4.16739	0.36218		0.01995	7057.33	1988.29	0.28173
0.4319	-0.00338	79.7481	19.6054	0.42425	0.02636	59.7502	7.30137	0.42553	0.05235	39.7499	3.76	0.33699	0.05825	19.7493	2.05064		1.82224	0.11099	48.5154	3.51984	1.32388	0.0503	49.2475	3.32147	1.34238	0.01207	49.2488	3.02221	1.07205	-0.00574	49.2503	2.62558		10	3.85354	4.076	0.35797		0.02512	7105.99	1965.71	0.27663
0.51556	-0.0026	79.6637	18.7927	0.50804	0.03439	59.6664	7.15541	0.50956	0.06655	39.6662	3.70542	0.42173	0.07522	19.6653	2.02392		2.32406	0.1448	48.0204	3.32369	1.57875	0.06544	48.9956	3.20072	1.59581	0.0183	48.9975	2.9028	1.32557	-0.00577	48.9995	2.51007		30	3.76518	3.33193	0.34911		0.03162	7217	2020.81	0.28001
0.59925	-0.0032	79.5798	18.0758	0.59184	0.04186	59.5826	7.01924	0.59358	0.08026	39.5826	3.65628	0.50649	0.09096	19.5814	1.99824		2.82595	0.17629	47.5252	3.15247	1.83359	0.07979	48.7437	3.09171	1.84922	0.02615	48.7461	2.79554	1.57909	-0.00593	48.7485	2.40766		60	3.59631	2.75846	0.34929		0.03981	7274.23	2029.68	0.27902
0.68291	-0.00344	79.4961	17.4324	0.67562	0.051	59.499	6.89504	0.67761	0.0931	39.499	3.6097	0.59127	0.10529	19.4975	1.97139		3.32774	0.20635	47.0301	3.00005	2.08845	0.09421	48.4921	2.99328	2.10265	0.0339	48.495	2.69873	1.83259	-0.00512	48.498	2.31531		100	3.55167	2.40508	0.35025		0.05012	7332.41	2037.63	0.27789
0.76657	-0.00214	79.4122	16.8475	0.75942	0.05895	59.4157	6.77933	0.76163	0.10594	39.4152	3.56568	0.67601	0.12041	19.4135	1.94902		3.8297	0.23427	46.535	2.86182	2.3433	0.10802	48.2403	2.90274	2.35608	0.04157	48.2439	2.61017	2.08611	-0.0054	48.2471	2.23089		300	3.29779	1.48433	0.35272		0.0631	7375.17	2054.28	0.27854
0.85024	-0.00164	79.3287	16.3102	0.84322	0.067	59.332	6.66903	0.84565	0.11807	39.3316	3.52374	0.76078	0.1346	19.3297	1.92496		4.33149	0.26368	46.0399	2.73679	2.59814	0.1216	47.9886	2.81931	2.6095	0.05025	47.9925	2.52846	2.33963	-0.00531	47.9963	2.1527		600	3.16095	0.75397	0.35352		0.07943	7427.26	2062.26	0.27766
0.93393	-0.00252	79.245	15.8134	0.92701	0.07525	59.2484	6.56636	0.92968	0.12939	39.2479	3.48413	0.84552	0.14776	19.2457	1.90407		4.83337	0.29303	45.5449	2.62088	2.853	0.13561	47.737	2.74067	2.86293	0.05821	47.7413	2.45193	2.59314	-0.00524	47.7454	2.0805		1000	3.14087	0.30616	0.35759		0.1	7467.62	2069.16	0.27708
1.01758	-0.00107	79.1612	15.3515	1.01079	0.08386	59.1649	6.46704	1.01371	0.14069	39.1643	3.44539	0.93029	0.16073	19.1617	1.88259		5.33523	0.31878	45.0497	2.51354	3.10784	0.14901	47.4852	2.6681	3.11636	0.066	47.4901	2.38118	2.84666	-0.00528	47.4947	2.01323							0.12589	7500.77	2078.43	0.27709
1.10124	-0.000206	79.0773	14.9194	1.09459	0.09101	59.0811	6.37372	1.09773	0.15138	39.0807	3.40815	1.01503	0.17441	19.0779	1.8621		5.83708	0.34679	44.5547	2.41457	3.3627	0.16248	47.2336	2.59848	3.3698	0.07497	47.2389	2.314	3.10019	-0.00535	47.244	1.95008							0.15849	7533.56	2086.1	0.27691
1.18493	-7.1e-05	78.9937	14.5143	1.17837	0.09982	58.9978	6.28379	1.18176	0.16245	38.9969	3.37357	1.09978	0.18715	18.994	1.84166		6.3389	0.3759	44.0594	2.3213	3.61754	0.17642	46.9818	2.53342	3.6232	0.08238	46.9875	2.25117	3.35369	-0.00476	46.9932	1.89085							0.19953	7568.93	2098.58	0.27726
1.26858	-0.000238	78.9103	14.1328	1.26217	0.1069	58.9141	6.19676	1.26577	0.17304	38.9134	3.33829	1.18456	0.19954	18.91	1.823		6.84077	0.40583	43.5644	2.23443	3.87239	0.19032	46.7302	2.47104	3.87664	0.09021	46.7364	2.19142	3.60719	-0.00362	46.7424	1.83522							0.25119	7585.88	2103.17	0.27725
1.35226	0.000761	78.8266	13.7719	1.34597	0.11492	58.8305	6.1144	1.3498	0.18329	38.8297	3.30452	1.26929	0.21258	18.8262	1.80427		7.3426	0.43581	43.0693	2.15321	4.12723	0.20338	46.4784	2.41231	4.13006	0.09866	46.4852	2.13482	3.86072	-0.00275	46.4917	1.78229							0.31623	7608.86	2108.06	0.27705
1.43592	0.00216	78.743	13.4306	1.42974	0.12276	58.747	6.03469	1.43383	0.19292	38.746	3.27223	1.35406	0.225	18.7422	1.78497		7.84449	0.46253	42.5743	2.07634	4.38209	0.2171	46.2267	2.35645	4.3835	0.10633	46.234	2.08046	4.11422	-0.00145	46.2406	1.73194							0.39811	7631.5	2114.8	0.27711
1.5196	0.00225	78.6595	13.1064	1.51356	0.13042	58.6634	5.95654	1.51785	0.20331	38.6624	3.24221	1.4388	0.23747	18.6584	1.76756		8.34628	0.49148	42.0792	2.00369	4.63697	0.23065	45.9751	2.30258	4.63691	0.11484	45.9827	2.02927	4.36772	0.0006	45.9901	1.68452							0.50119	7641.92	2119.76	0.27739
1.60326	0.00299	78.5758	12.7986	1.59734	0.13814	58.58	5.88252	1.60186	0.21314	38.5787	3.2108	1.52356	0.24989	18.5744	1.74999		8.84815	0.52078	41.5841	1.93474	4.89179	0.24424	45.7234	2.25074	4.89035	0.12345	45.7314	1.97979	4.6212	0.00257	45.7395	1.63915							0.63096	7651.74	2118.78	0.2769
1.68692	0.00444	78.4923	12.5042	1.68112	0.14581	58.4964	5.81041	1.68589	0.22326	38.495	3.18063	1.60832	0.26203	18.4905	1.73226		9.34998	0.54861	41.0891	1.86973	5.14664	0.25722	45.4714	2.20183	5.14378	0.13215	45.4803	1.93325	4.87478	0.00412	45.4886	1.59585							0.79433	7646.01	2116.99	0.27688
1.77061	0.00453	78.4088	12.2246	1.76492	0.15314	58.4128	5.73954	1.76992	0.23233	38.4114	3.15131	1.69306	0.27394	18.4066	1.71565		9.85184	0.57693	40.5939	1.80735	5.40151	0.27056	45.2198	2.15481	5.3972	0.14027	45.2289	1.88831	5.1283	0.00618	45.2379	1.55476							1	7626.1	2113.4	0.27713
1.85429	0.00458	78.3253	11.9553	1.8487	0.1612	58.3291	5.67197	1.85394	0.24215	38.3277	3.12382	1.77782	0.28689	18.3226	1.69913		10.3537	0.6058	40.0989	1.74897	5.65633	0.28304	44.968	2.10885	5.65063	0.14898	44.978	1.84496	5.38179	0.00801	44.987	1.51495							1.25893	7584.88	2090.15	0.27557
1.93792	0.00709	78.2417	11.6992	1.93249	0.1687	58.2456	5.60614	1.93795	0.25223	38.2441	3.09613	1.86257	0.29854	18.2387	1.68222		10.8555	0.63381	39.6037	1.69216	5.91119	0.29598	44.7165	2.06543	5.90404	0.15722	44.7266	1.80393	5.63531	0.00936	44.7361	1.47737							1.58489	7443.22	2056.19	0.27625
2.02162	0.00687	78.1581	11.4532	2.01629	0.17608	58.162	5.54183	2.02198	0.26142	38.1606	3.06798	1.94733	0.31054	18.1549	1.66667		11.3574	0.66269	39.1088	1.63907	6.16606	0.30757	44.4646	2.02338	6.15747	0.16542	44.4754	1.76417	5.88883	0.01145	44.4854	1.44091							1.99526	7315.9	2257.19	0.30853
2.10527	0.00806	78.0744	11.2166	2.10009	0.18393	58.0785	5.47912	2.106	0.27124	38.0769	3.04059	2.03209	0.3225	18.0709	1.65107		11.8593	0.69179	38.6137	1.58708	6.42091	0.32002	44.2129	1.98213	6.41092	0.17447	44.224	1.72623	6.14231	0.01493	44.2347	1.40627							2.51189	7174.27	2699.28	0.37624
2.18894	0.00966	77.991	10.9893	2.18386	0.19179	57.9951	5.41798	2.19003	0.2806	37.9932	3.01602	2.11683	0.33575	17.987	1.63529		12.3611	0.72199	38.1186	1.53851	6.67575	0.33231	43.9613	1.94262	6.66434	0.1843	43.973	1.68918	6.39582	0.01814	43.984	1.37308							3.16228	7324.31	2699.41	0.36855
2.27261	0.01015	77.9073	10.7711	2.26767	0.19836	57.9115	5.35906	2.27406	0.29021	37.9097	2.99016	2.20156	0.34966	17.9031	1.61999		12.863	0.75061	37.6236	1.49022	6.93061	0.34376	43.7095	1.90545	6.91777	0.19329	43.7219	1.6534	6.64938	0.02129	43.7333	1.34088							3.98107	7656.69	2801.59	0.3659
2.35628	0.01154	77.8239	10.5605	2.35146	0.206	57.8278	5.30066	2.35807	0.29979	37.826	2.96504	2.2864	0.36088	17.8192	1.60575		13.3649	0.78065	37.1285	1.44544	7.18551	0.35546	43.4579	1.8681	7.17119	0.20396	43.4707	1.61919	6.90288	0.02545	43.4824	1.31005							5.01187	7963.03	2735.51	0.34353
2.43993	0.01357	77.7404	10.3577	2.43524	0.21409	57.7443	5.2443	2.44209	0.30951	37.7423	2.93995	2.37117	0.37061	17.7353	1.59061		13.8667	0.81081	36.6335	1.40272	7.44026	0.36684	43.2061	1.83292	7.42456	0.21346	43.2193	1.58601	7.15643	0.02943	43.2317	1.28002							6.30957	7933.7	2730.03	0.34411
2.52362	0.01495	77.6568	10.1618	2.51904	0.2205	57.6608	5.18902	2.52611	0.31881	37.6586	2.91713	2.45575	0.38839	17.6514	1.57575		14.3685	0.84017	36.1383	1.35985	7.6951	0.37817	42.9543	1.79833	7.67802	0.22329	42.9682	1.55338	7.40989	0.03313	42.9811	1.25128							7.94328	8199.17	2765.57	0.3373
2.60729	0.01629	77.5732	9.97297	2.60284	0.22824	57.5771	5.13526	2.61014	0.32846	37.575	2.89258	2.54053	0.40219	17.5675	1.56189		14.8704	0.87011	35.6434	1.31949	7.94993	0.38917	42.7027	1.76528	7.93142	0.23351	42.7169	1.52295	7.66338	0.03787	42.7302	1.2238							10	8100.32	2799.86	0.34565
2.69096	0.01799	77.4897	9.79122	2.68663	0.2354	57.4936	5.08224	2.69416	0.33793	37.4914	2.86907	2.62538	0.40507	17.4836	1.54756		15.3721	0.90003	35.1483	1.28116	8.20484	0.40046	42.4511	1.73256	8.18486	0.24506	42.4659	1.49316	7.91688	0.04336	42.4795	1.19676							12.5893	7687.14	2815.09	0.36621
2.7746	0.02099	77.4061	9.61446	2.77041	0.24289	57.41	5.03006	2.77817	0.34777	37.4077	2.84657	2.71016	0.42352	17.3997	1.53361		15.8739	0.93235	34.6532	1.24309	8.4596	0.41171	42.1993	1.70172	8.43828	0.25522	42.2146	1.46355	8.17042	0.04861	42.2288	1.17104
2.85827	0.0233	77.3227	9.44426	2.8542	0.25022	57.3263	4.98022	2.8622	0.35742	37.3241	2.82465	2.79478	0.43662	17.3158	1.51995		16.3758	0.96589	34.1582	1.20765	8.71453	0.42266	41.9476	1.67078	8.69175	0.26605	41.9635	1.43574	8.42389	0.05489	41.9779	1.14636
2.94198	0.02534	77.2391	9.27858	2.938	0.25685	57.2429	4.93088	2.94623	0.36692	37.2405	2.80125	2.87969	0.44473	17.2318	1.50617		16.8777	0.99753	33.6631	1.17305	8.96942	0.43298	41.6961	1.64062	8.94517	0.27725	41.7122	1.40841	8.67742	0.06173	41.7271	1.12202
3.02562	0.02887	77.1556	9.11844	3.02179	0.26442	57.1594	4.88118	3.03027	0.37658	37.1568	2.7802	2.96442	0.45962	17.1479	1.49328		17.3794	1.02946	33.1681	1.13899	9.2242	0.44407	41.4444	1.61245	9.19856	0.28768	41.461	1.38195	8.9309	0.06838	41.4765	1.099
3.10928	0.03256	77.0719	8.96352	3.10559	0.27081	57.0759	4.83484	3.11427	0.38614	37.0731	2.75879	3.04909	0.4738	17.064	1.47946		17.8813	1.06214	32.6731	1.1068	9.4791	0.45491	41.1928	1.58434	9.45199	0.29773	41.2098	1.35623	9.18445	0.07536	41.2256	1.07584
3.19296	0.03439	76.9885	8.81297	3.18937	0.27793	56.9922	4.78795	3.19831	0.39587	36.9896	2.73754	3.13389	0.4844	16.9801	1.46658		18.3833	1.09367	32.1779	1.07514	9.73396	0.4656	40.941	1.55668	9.70543	0.30924	40.9586	1.33159	9.43798	0.08278	40.9749	1.05389
3.27661	0.03843	76.9049	8.6672	3.27316	0.28425	56.9086	4.74194	3.28232	0.40501	36.9059	2.71693	3.21864	0.49789	16.8961	1.45412		18.8851	1.12723	31.6829	1.04431	9.98873	0.47578	40.6894	1.53039	9.95883	0.31927	40.7073	1.30634	9.69146	0.09038	40.7242	1.03283
3.3603	0.04185	76.8216	8.52515	3.35696	0.29189	56.8253	4.69757	3.36633	0.41506	36.8223	2.69653	3.30338	0.50966	16.8123	1.44077		19.387	1.16046	31.1878	1.01493	10.2437	0.48631	40.4376	1.50445	10.2123	0.32988	40.456	1.28347	9.94497	0.09775	40.4734	1.01214
3.44396	0.04561	76.738	8.38764	3.44075	0.29789	56.7415	4.65328	3.45035	0.42454	36.7387	2.67561	3.38814	0.52071	16.7284	1.42819		19.8888	1.1932	30.6928	0.98587	10.4985	0.49672	40.186	1.4791	10.4657	0.33978	40.2051	1.26088	10.1986	0.10479	40.2228	0.99206
3.52764	0.04911	76.6545	8.25378	3.52455	0.3051	56.6581	4.60978	3.53439	0.43388	36.655	2.65655	3.47287	0.53499	16.6444	1.41649		20.3906	1.2271	30.1976	0.95828	10.7533	0.50688	39.9342	1.45406	10.7191	0.35023	39.9538	1.23818	10.452	0.11225	39.972	0.97265
3.61129	0.05286	76.571	8.1243	3.60833	0.31167	56.5745	4.56802	3.61841	0.44322	36.5712	2.63595	3.55764	0.54528	16.5606	1.40389		20.8924	1.25959	29.7025	0.93073	11.0081	0.51738	39.6822	1.43015	10.9726	0.36028	39.7026	1.21674	10.7055	0.11933	39.7211	0.95416
3.69496	0.05736	76.4875	7.99781	3.6921	0.31973	56.4909	4.52615	3.70242	0.45261	36.4875	2.61708	3.6424	0.55809	16.4766	1.39126		21.3943	1.29292	29.2076	0.90447	11.263	0.52782	39.4306	1.40703	11.226	0.36963	39.4513	1.19593	10.959	0.12604	39.4704	0.93545
3.77865	0.06019	76.404	7.87463	3.77592	0.32655	56.4073	4.48494	3.78645	0.46231	36.404	2.59768	3.72713	0.57066	16.3928	1.37989		21.8962	1.32636	28.7126	0.87913	11.5179	0.53789	39.1792	1.38405	11.4794	0.37944	39.2003	1.17478	11.2126	0.1334	39.2197	0.91729
3.86229	0.06493	76.3204	7.7552	3.8597	0.33372	56.324	4.44459	3.87046	0.47108	36.3202	2.57912	3.81191	0.58242	16.3088	1.36732		22.3982	1.35878	28.2172	0.85322	11.7727	0.54828	38.9274	1.36201	11.7328	0.38983	38.9489	1.15542	11.4661	0.14128	38.969	0.90023
3.94597	0.06966	76.2368	7.63888	3.9435	0.3413	56.2404	4.40475	3.95451	0.48076	36.2367	2.56019	3.89671	0.59265	16.2249	1.35575		22.9001	1.38855	27.7222	0.82906	12.0276	0.55917	38.6756	1.34021	11.9863	0.39879	38.6978	1.13527	11.7196	0.14935	38.7182	0.883
4.02963	0.07434	76.1534	7.52547	4.02729	0.3479	56.1568	4.36642	4.03852	0.49004	36.153	2.54246	3.98138	0.60833	16.1411	1.34417		23.402	1.4171	27.2273	0.80538	12.2825	0.56826	38.424	1.31892	12.2397	0.40875	38.4466	1.11552	11.9731	0.15733	38.4673	0.86667
4.11331	0.07861	76.0701	7.41543	4.11108	0.35557	56.0732	4.32831	4.12254	0.49914	36.0694	2.5241	4.06618	0.61709	16.0571	1.33274		23.9038	1.45912	26.7322	0.78156	12.5373	0.57934	38.1723	1.29772	12.4931	0.41907	38.1955	1.09759	12.2266	0.16615	38.2166	0.85073
4.19697	0.08471	75.9864	7.30718	4.19485	0.36227	55.9896	4.29098	4.20657	0.50896	35.9857	2.50583	4.15093	0.63141	15.9731	1.32077		24.4055	1.49511	26.2373	0.7596	12.7921	0.58862	37.9205	1.27773	12.7466	0.42784	37.9443	1.07925	12.4801	0.17439	37.9657	0.83516
4.28064	0.08927	75.9028	7.20275	4.27865	0.3698	55.9061	4.25373	4.29058	0.51779	35.9021	2.48873	4.23573	0.64137	15.8893	1.31038		24.9073	1.53006	25.7422	0.73749	13.047	0.59911	37.6688	1.25803	13	0.43776	37.6929	1.06164	12.7336	0.18302	37.7152	0.81994
4.36429	0.0959	75.8191	7.10025	4.36244	0.37694	55.8225	4.21749	4.37461	0.52694	35.8184	2.47049	4.32038	0.65531	15.8053	1.29836		25.4093	1.56412	25.2471	0.71621	13.3018	0.6095	37.4174	1.23835	13.2533	0.44744	37.4418	1.04428	12.9871	0.1926	37.4645	0.80505
4.44798	0.09891	75.7359	7.00078	4.44624	0.3848	55.7391	4.18172	4.45866	0.536	35.7347	2.45345	4.40522	0.66602	15.7215	1.28728		25.9111	1.59984	24.7521	0.69436	13.5567	0.61955	37.1652	1.21994	13.5068	0.45661	37.1905	1.02738	13.2407	0.20204	37.2136	0.79024
4.53163	0.10688	75.6521	6.90304	4.53004	0.39104	55.6554	4.14591	4.54262	0.54638	35.6512	2.43718	4.48989	0.67793	15.6375	1.27655		26.413	1.63403	24.257	0.67364	13.8116	0.62965	36.9137	1.20096	13.7602	0.46573	36.9393	1.01056	13.4942	0.21161	36.963	0.77623
4.61532	0.11189	75.5689	6.80752	4.61382	0.3997	55.5717	4.11158	4.62671	0.55269	35.5676	2.41985	4.57476	0.68798	15.5536	1.26567		26.9149	1.67202	23.7619	0.65414	14.0664	0.63991	36.662	1.18309	14.0136	0.47572	36.6882	0.99454	13.7477	0.22144	36.7122	0.76235
4.69898	0.11667	75.4852	6.71528	4.69761	0.40611	55.4884	4.0778	4.71071	0.56411	35.484	2.40275	4.65946	0.70271	15.4697	1.25475		27.4169	1.70592	23.2669	0.63375	14.3212	0.64963	36.4102	1.16516	14.2672	0.48447	36.4368	0.9794	14.0011	0.23117	36.4612	0.74914
4.78265	0.12293	75.4017	6.62521	4.78141	0.41317	55.4049	4.04389	4.79471	0.57298	35.4002	2.38731	4.74417	0.71356	15.3858	1.24439		27.9186	1.746	22.7718	0.61431	14.5761	0.66031	36.1587	1.14834	14.5205	0.49351	36.1859	0.96292	14.2548	0.24193	36.2107	0.73588
4.8663	0.12935	75.3182	6.53593	4.8652	0.42103	55.3213	4.01012	4.87876	0.58111	35.3166	2.37058	4.82897	0.72489	15.3018	1.23331		28.4206	1.78407	22.2767	0.59569	14.8307	0.67026	35.907	1.13082	14.7739	0.50362	35.9346	0.9479	14.5081	0.25199	35.9599	0.72261
4.95	0.13416	75.2347	6.44931	4.94899	0.42811	55.2378	3.97772	4.96278	0.59022	35.233	2.35482	4.91369	0.73797	15.218	1.22312		28.9221	1.82311	21.7818	0.57672	15.0857	0.68049	35.6554	1.1141	15.0273	0.51274	35.6835	0.9335	14.7617	0.26282	35.7091	0.7103
5.03366	0.14	75.1512	6.36391	5.03278	0.43525	55.1541	3.94581	5.04678	0.59963	35.1493	2.33827	4.99846	0.74714	15.1341	1.21306		29.4241	1.862	21.2867	0.55859	15.3405	0.69112	35.4038	1.09765	15.2806	0.52229	35.4321	0.91861	15.0151	0.27319	35.4584	0.69813
5.11732	0.14636	75.0676	6.28158	5.11658	0.4424	55.0706	3.91434	5.13079	0.60858	35.0657	2.32296	5.08322	0.76071	15.0502	1.20179		29.926	1.90124	20.7916	0.54088	15.5954	0.70141	35.1521	1.08154	15.5342	0.53148	35.1809	0.9047	15.2688	0.28282	35.2078	0.68593
5.20098	0.15233	74.9841	6.20104	5.20035	0.44959	54.987	3.8827	5.21484	0.61641	34.982	2.30786	5.16795	0.77225	14.9663	1.19163		30.4278	1.94253	20.2965	0.5235	15.8503	0.71144	34.9001	1.06601	15.7875	0.54108	34.9296	0.89092	15.5221	0.29332	34.9571	0.67393
5.28466	0.15774	74.9008	6.12148	5.28416	0.45624	54.9036	3.85266	5.29885	0.62606	34.8984	2.29175	5.25275	0.78125	14.8823	1.18247		30.9296	1.98341	19.8015	0.50655	16.105	0.72239	34.6485	1.05026	16.0409	0.55005	34.6785	0.87743	15.7756	0.30363	34.7062	0.66282
5.36835	0.16386	74.817	6.04367	5.36795	0.46359	54.8201	3.82151	5.38288	0.63448	34.8148	2.27658	5.33748	0.79596	14.7985	1.1713		31.4314	2.02617	19.3064	0.49016	16.3598	0.73257	34.3969	1.03521	16.2945	0.55989	34.4273	0.86435	16.0293	0.3134	34.4555	0.6517
5.45198	0.17077	74.7336	5.96818	5.45173	0.47045	54.7364	3.79258	5.46689	0.64343	34.7312	2.26256	5.42217	0.80796	14.7145	1.16165		31.9333	2.0682	18.8113	0.4736	16.6147	0.74305	34.1451	1.02012	16.5477	0.56919	34.1764	0.85113	16.2829	0.32313	34.2047	0.63991
5.53567	0.17574	74.6501	5.89347	5.53554	0.47731	54.6528	3.76218	5.55094	0.65161	34.6475	2.24608	5.507	0.8161	14.6306	1.15256		32.4351	2.11187	18.3163	0.45634	16.8695	0.75308	33.8932	1.00561	16.8013	0.57799	33.925	0.83839	16.5362	0.33334	33.954	0.62945
5.61933	0.18198	74.5666	5.82049	5.61933	0.48446	54.5694	3.73285	5.63494	0.6608	34.5638	2.23202	5.59175	0.83021	14.5467	1.14112		32.937	2.1566	17.8212	0.44082	17.1245	0.76477	33.6418	0.99127	17.0549	0.58698	33.6738	0.82578	16.7897	0.34281	33.7029	0.61873
5.703	0.18914	74.483	5.74964	5.7031	0.49106	54.4858	3.70483	5.71897	0.66977	34.4801	2.21746	5.67646	0.84091	14.4628	1.13211		33.439	2.20097	17.3261	0.42481	17.3792	0.77393	33.3901	0.97726	17.3081	0.59674	33.4225	0.81345	17.0434	0.35218	33.4523	0.60797
5.78666	0.19361	74.3995	5.68068	5.78692	0.49734	54.4022	3.67611	5.80297	0.67798	34.3965	2.20329	5.7613	0.85068	14.3788	1.12331		33.9408	2.24711	16.8311	0.40962	17.6342	0.78527	33.1383	0.96326	17.5616	0.60644	33.1715	0.8014	17.2968	0.36208	33.2017	0.5978
5.87033	0.20047	74.3162	5.61209	5.87066	0.50472	54.3186	3.64781	5.88699	0.68689	34.3129	2.18774	5.84601	0.863	14.295	1.11237		34.4425	2.2941	16.336	0.39392	17.8889	0.79658	32.8868	0.94991	17.8149	0.61537	32.92	0.78876	17.5505	0.37165	32.9509	0.5878
5.95405	0.20666	74.2326	5.54503	5.9545	0.51194	54.2351	3.62078	5.97101	0.69557	34.2293	2.17551	5.93078	0.86927	14.2111	1.10252		34.9444	2.34167	15.841	0.37872	18.1438	0.80638	32.6351	0.93627	18.0683	0.62473	32.669	0.77789	17.8039	0.38084	32.7003	0.57791
6.0377	0.21215	74.149	5.47916	6.03828	0.51797	54.1516	3.59307	6.05506	0.70312	34.1455	2.16088	6.01542	0.88534	14.1272	1.09468		35.4462	2.39088	15.3459	0.36444	18.3987	0.8176	32.3833	0.92294	18.3218	0.6345	32.4179	0.76641	18.0572	0.39055	32.4496	0.56782
6.12135	0.21807	74.0656	5.41475	6.12208	0.52468	54.0681	3.56657	6.13909	0.71186	34.0619	2.14681	6.1003	0.89611	14.0433	1.08402		35.9482	2.44078	14.8509	0.35003	18.6534	0.82859	32.1317	0.90997	18.5753	0.64385	32.1664	0.7552	18.3109	0.40049	32.1986	0.5586
6.20503	0.22418	73.982	5.35127	6.20586	0.53211	53.9847	3.54025	6.22312	0.72085	33.9783	2.13351	6.18499	0.90753	13.9593	1.07474		36.4501	2.4925	14.3557	0.33561	18.9084	0.83946	31.8799	0.89753	18.8287	0.65354	31.9153	0.7439	18.5644	0.41015	31.9481	0.5496
6.28869	0.23055	73.8986	5.28967	6.28966	0.53838	53.901	3.51388	6.30713	0.72906	33.8946	2.11933	6.26978	0.92024	13.8754	1.0663		36.9517	2.54386	13.8606	0.32155	19.1633	0.85006	31.6282	0.88501	19.0821	0.66285	31.664	0.73303	18.8179	0.419	31.697	0.53991
6.37236	0.23667	73.8149	5.22997	6.37345	0.54452	53.8175	3.48849	6.39117	0.73733	33.811	2.10696	6.35452	0.93258	13.7915	1.05639		37.4538	2.59739	13.3655	0.30714	19.4181	0.86096	31.3767	0.87214	19.3354	0.67239	31.413	0.72238	19.0715	0.42902	31.4464	0.53127
6.45603	0.24317	73.7316	5.16995	6.45725	0.55105	53.7339	3.4618	6.47519	0.74653	33.7273	2.09344	6.43931	0.94235	13.7076	1.04747		37.9556	2.65192	12.8705	0.29329	19.6729	0.87328	31.1247	0.86048	19.589	0.68199	31.1617	0.71219	19.3249	0.43827	31.1955	0.52222
6.5397	0.24969	73.648	5.11094	6.54103	0.55818	53.6503	3.43769	6.55918	0.75413	33.6436	2.07986	6.52407	0.95469	13.6237	1.03842		38.4574	2.70689	12.3754	0.27944	19.9277	0.88302	30.8731	0.84898	19.8423	0.69162	30.9105	0.70144	19.5784	0.44741	30.9448	0.51304
6.62334	0.25669	73.5646	5.05445	6.62482	0.56426	53.5667	3.41253	6.64322	0.76302	33.5601	2.06624	6.60876	0.96788	13.5398	1.02907		38.9593	2.76441	11.8803	0.26598	20.1827	0.89477	30.6212	0.83668	20.0956	0.70149	30.6593	0.69122	19.8319	0.45702	30.6942	0.50422
6.70703	0.26303	73.4808	4.99743	6.70862	0.57047	53.4831	3.3881	6.72725	0.77122	33.4763	2.05464	6.69356	0.97747	13.4558	1.02012		39.461	2.82223	11.3853	0.25303	20.4374	0.90658	30.3697	0.82448	20.3493	0.7112	30.4082	0.68187	20.0855	0.46678	30.4435	0.49611
6.79071	0.26972	73.3975	4.9419	6.79239	0.57725	53.3996	3.36379	6.81124	0.77997	33.3927	2.04166	6.77833	0.98888	13.3719	1.0114		39.963	2.88114	10.8902	0.23929	20.6923	0.91731	30.118	0.81375	20.6027	0.72142	30.1571	0.67165	20.3389	0.47575	30.1925	0.48762
6.87436	0.27656	73.3141	4.88767	6.8762	0.58409	53.3162	3.34062	6.89529	0.78823	33.3092	2.02872	6.86306	1.00229	13.2881	1.00189		40.4649	2.9417	10.3951	0.22578	20.9471	0.92869	29.8664	0.80203	20.856	0.7314	29.9056	0.66208	20.5925	0.48519	29.9418	0.47912
6.95804	0.28371	73.2304	4.83551	6.95998	0.59004	53.2326	3.31553	6.97929	0.79659	33.2255	2.01554	6.94778	1.01234	13.2042	0.99357		40.9666	3.00431	9.90005	0.2125	21.2022	0.94054	29.6146	0.79022	21.1096	0.74134	29.6545	0.65279	20.8461	0.49513	29.6912	0.47139
7.04173	0.28982	73.1469	4.78228	7.04378	0.59629	53.1489	3.29277	7.06334	0.80519	33.1419	2.00483	7.03256	1.02513	13.1202	0.98511		41.4686	3.06788	9.40505	0.19988	21.4569	0.9522	29.3628	0.78026	21.3629	0.75104	29.4034	0.6432	21.0995	0.5042	29.4404	0.4637
7.12541	0.29618	73.0634	4.73191	7.12757	0.60298	53.0653	3.27013	7.14735	0.8134	33.0582	1.99183	7.11731	1.03469	13.0363	0.97597		41.9703	3.13358	8.91	0.18736	21.7117	0.9633	29.1114	0.76881	21.6163	0.76164	29.1522	0.63448	21.3531	0.51343	29.1898	0.45538
7.20904	0.30406	72.98	4.68084	7.21136	0.60926	52.9819	3.24586	7.23139	0.82186	32.9746	1.97806	7.20203	1.04776	12.9524	0.96744		42.4722	3.20033	8.41492	0.17454	21.9666	0.97586	28.8595	0.75808	21.8699	0.77098	28.9008	0.62492	21.6066	0.52331	28.9389	0.44766
7.29272	0.30906	72.8963	4.63097	7.29516	0.61477	52.8982	3.22451	7.31539	0.8303	32.8911	1.96715	7.28682	1.05914	12.8685	0.95912		42.9741	3.26886	7.91988	0.16199	22.2214	0.98779	28.6074	0.74827	22.1233	0.78165	28.6494	0.61531	21.8601	0.53289	28.6881	0.44038
7.3764	0.31636	72.8128	4.5831	7.37893	0.62175	52.8147	3.20153	7.39944	0.83876	32.8073	1.95501	7.37157	1.06932	12.7846	0.95009		43.4759	3.33915	7.4248	0.1505	22.4764	0.99894	28.3559	0.73786	22.3767	0.79155	28.3982	0.60658	22.1138	0.54204	28.437	0.43249
7.46006	0.32314	72.7293	4.53434	7.46272	0.62783	52.7311	3.18032	7.48344	0.84678	32.7236	1.94343	7.45632	1.08114	12.7007	0.94213		43.9777	3.41123	6.92969	0.13783	22.7311	1.0121	28.1043	0.72719	22.63	0.80233	28.147	0.59854	22.3669	0.55163	28.1864	0.42472
7.54371	0.32954	72.6458	4.48774	7.54653	0.63377	52.6476	3.15811	7.56747	0.85552	32.64	1.93076	7.54107	1.09336	12.6167	0.93387		44.4795	3.48474	6.43463	0.12583	22.986	1.02371	27.8527	0.71723	22.8835	0.81264	27.896	0.58929	22.6207	0.56137	27.9357	0.4179
7.62739	0.33481	72.5624	4.44165	7.63032	0.64008	52.5641	3.13642	7.65148	0.86394	32.5563	1.92015	7.62583	1.10434	12.5329	0.92517		44.9815	3.56085	5.93958	0.11404	23.241	1.03556	27.601	0.70761	23.1369	0.82326	27.645	0.58091	22.8741	0.57076	27.6851	0.41052
7.71104	0.3422	72.4789	4.39603	7.71409	0.6461	52.4804	3.11539	7.73552	0.87174	32.4727	1.90778	7.7106	1.11539	12.4489	0.91736		45.4831	3.63926	5.4445	0.102	23.4957	1.04891	27.3495	0.69795	23.3903	0.83445	27.3937	0.57266	23.1276	0.58061	27.4343	0.40314
7.79471	0.34721	72.3953	4.35183	7.79791	0.65229	52.397	3.09444	7.81955	0.88064	32.3891	1.89653	7.79536	1.12819	12.365	0.90971		45.9851	3.71979	4.94945	0.09055	23.7505	1.06094	27.0977	0.68788	23.6438	0.84503	27.1425	0.56434	23.3812	0.5907	27.1837	0.39612
7.87842	0.35383	72.3118	4.30739	7.88169	0.65851	52.3135	3.07309	7.90354	0.88851	32.3054	1.8855	7.88009	1.13924	12.2811	0.90133		46.4869	3.80219	4.45439	0.07903	24.0054	1.0738	26.846	0.67889	23.8972	0.85524	26.8914	0.5562	23.6348	0.60062	26.9329	0.38939
7.96208	0.36068	72.2285	4.2646	7.9655	0.66513	52.2298	3.05254	7.98757	0.89701	32.2218	1.87377	7.96487	1.14927	12.1972	0.89354		46.9888	3.88585	3.95932	0.06713	24.2602	1.08654	26.5944	0.66842	24.1505	0.86678	26.6402	0.54771	23.888	0.61024	26.6823	0.38199
8.04574	0.3665	72.1448	4.22188	8.0493	0.67078	52.1465	3.033	8.07161	0.9054	32.1381	1.8625	8.04966	1.16162	12.1133	0.88596		47.4906	3.97378	3.46427	0.05582	24.5151	1.09869	26.3427	0.65915	24.4041	0.87765	26.3891	0.54004	24.1417	0.6195	26.4315	0.37524
8.1294	0.37299	72.0614	4.18001	8.13309	0.67652	52.0627	3.01225	8.15564	0.91353	32.0544	1.85164	8.13436	1.1723	12.0294	0.87784		47.9926	4.0634	2.96921	0.04504	24.7699	1.11229	26.0909	0.65041	24.6574	0.88826	26.1379	0.53234	24.3952	0.62977	26.1808	0.36861
8.2131	0.37805	71.9778	4.13911	8.21685	0.68347	51.9791	2.9922	8.23965	0.92194	31.9708	1.84031	8.21913	1.18413	11.9453	0.86928		48.4943	4.15544	2.47415	0.03313	25.0249	1.12479	25.8393	0.64102	24.9109	0.90052	25.8866	0.52366	24.6487	0.63976	25.93	0.36133
8.29673	0.38441	71.8943	4.09881	8.30066	0.68909	51.8958	2.97366	8.32366	0.9303	31.8871	1.82898	8.30385	1.19522	11.8616	0.86231		48.9961	4.2502	1.97908	0.02217	25.2797	1.13842	25.5877	0.6319	25.1642	0.91136	25.6355	0.51577	24.9022	0.64956	25.6794	0.35444
8.38042	0.39147	71.8107	4.05908	8.38443	0.69483	51.8122	2.95361	8.40768	0.93898	31.8034	1.81894	8.38861	1.20614	11.7776	0.85381		49.4981	4.34748	1.48402	0.01144	25.5345	1.15131	25.3359	0.62276	25.4178	0.92339	25.384	0.50829	25.1556	0.66005	25.4285	0.34795
8.46408	0.39693	71.7271	4.01962	8.46825	0.70197	51.7285	2.93467	8.49172	0.94661	31.7199	1.80758	8.47336	1.21859	11.6937	0.84624		50	4.44679	0.98896	2.13008e-06	25.7894	1.16539	25.0842	0.61419	25.6712	0.93477	25.133	0.5017	25.4093	0.67025	25.1776	0.34156
8.54777	0.40149	71.6438	3.98054	8.55203	0.70665	51.6452	2.91521	8.57572	0.95546	31.6362	1.79745	8.55815	1.22856	11.6098	0.8385						26.0442	1.17822	24.8325	0.60507	25.9247	0.94647	24.8818	0.49402	25.6629	0.6806	24.9269	0.33483
8.63141	0.40924	71.5601	3.94322	8.63581	0.71332	51.5615	2.89599	8.65976	0.96401	31.5526	1.7866	8.6429	1.24005	11.5258	0.8308						26.299	1.19232	24.5807	0.59744	26.1781	0.95847	24.6306	0.48598	25.9162	0.69121	24.6763	0.32836
8.7151	0.41445	71.4767	3.90596	8.71961	0.71915	51.4781	2.87747	8.74379	0.97254	31.469	1.77611	8.72763	1.25179	11.442	0.82273						26.554	1.20624	24.3292	0.58825	26.4313	0.97054	24.3793	0.47949	26.1699	0.70148	24.4255	0.32236
8.79877	0.41864	71.3932	3.86861	8.80338	0.72522	51.3944	2.85852	8.82779	0.98061	31.3852	1.76576	8.8124	1.26284	11.3582	0.8155						26.8086	1.21987	24.0774	0.58021	26.685	0.98211	24.1282	0.47219	26.4232	0.71216	24.1748	0.31557
8.88241	0.42653	71.3098	3.83293	8.88719	0.73107	51.311	2.83994	8.91182	0.98913	31.3017	1.75513	8.89717	1.27351	11.2742	0.80793						27.0635	1.23422	23.8259	0.57131	26.9383	0.9946	23.877	0.46463	26.6769	0.72269	23.9239	0.30938
8.96613	0.43111	71.2262	3.79695	8.97098	0.73685	51.2274	2.82274	8.99584	0.99735	31.2179	1.7453	8.9819	1.28623	11.1904	0.79979						27.3182	1.24875	23.5741	0.56324	27.1917	1.00671	23.6258	0.45762	26.9304	0.73384	23.6731	0.30358
9.04977	0.4369	71.1428	3.76111	9.05476	0.74323	51.1438	2.8038	9.07986	1.00568	31.1343	1.73485	9.06663	1.2971	11.1064	0.79274						27.5733	1.26302	23.3225	0.555	27.4452	1.01966	23.3745	0.45034	27.1838	0.7446	23.4226	0.29701
9.13344	0.44326	71.0591	3.72628	9.13856	0.74901	51.0602	2.7864	9.16389	1.0142	31.0508	1.72471	9.15143	1.30784	11.0224	0.78513						27.8282	1.27775	23.0708	0.54659	27.6986	1.03238	23.1234	0.44322	27.4373	0.75559	23.1719	0.29065
9.21709	0.44778	70.9757	3.69227	9.22236	0.75412	50.9768	2.76879	9.2479	1.02293	30.9672	1.71457	9.23616	1.31881	10.9386	0.77755						28.083	1.29283	22.8191	0.53877	27.9521	1.04522	22.8722	0.43617	27.6909	0.76709	22.9209	0.28475
9.30078	0.45371	70.8922	3.65838	9.30612	0.76061	50.8931	2.7516	9.33194	1.03119	30.8834	1.70485	9.3209	1.33028	10.8547	0.7701						28.338	1.30759	22.5673	0.53112	28.2055	1.05842	22.6211	0.42918	27.9445	0.77812	22.6701	0.27883
9.38446	0.45984	70.8088	3.62479	9.38994	0.76697	50.8096	2.73449	9.41595	1.03988	30.7998	1.69539	9.40566	1.34099	10.7707	0.76311						28.593	1.32256	22.3156	0.52318	28.4591	1.0716	22.3699	0.42258	28.198	0.78947	22.4196	0.27255
9.46811	0.46448	70.7251	3.59194	9.47374	0.7725	50.7261	2.71766	9.49999	1.04827	30.7162	1.68462	9.49042	1.35118	10.6869	0.75488						28.8479	1.33839	22.064	0.51606	28.7127	1.08491	22.1185	0.41626	28.4519	0.80097	22.1687	0.26672
9.55178	0.46995	70.6418	3.56062	9.55754	0.77818	50.6424	2.70007	9.584	1.05661	30.6326	1.67559	9.57519	1.36262	10.6029	0.7484						29.1027	1.35363	21.8121	0.50788	28.9661	1.09871	21.8675	0.40907	28.7054	0.81324	21.918	0.261
9.6354	0.47689	70.5582	3.52855	9.64132	0.78455	50.5588	2.68393	9.668	1.06556	30.5489	1.66609	9.65992	1.37377	10.5191	0.74073						29.3573	1.36985	21.5605	0.50029	29.219	1.11169	21.6162	0.40273	28.9588	0.82476	21.6673	0.25495
9.71912	0.48072	70.4746	3.49728	9.72516	0.79058	50.4756	2.66751	9.75207	1.07424	30.4654	1.65631	9.74466	1.38309	10.4351	0.73349						29.6121	1.38489	21.3089	0.49278	29.4725	1.12572	21.3649	0.39597	29.212	0.83648	21.4165	0.2492
9.80284	0.48594	70.3912	3.46612	9.80891	0.79582	50.3919	2.64994	9.83605	1.08209	30.3817	1.64635	9.82946	1.3943	10.3512	0.72673						29.8669	1.4014	21.0572	0.4856	29.7261	1.13988	21.1137	0.38971	29.4656	0.84896	21.1659	0.24336
9.88646	0.49274	70.3078	3.43681	9.89265	0.80175	50.3082	2.63439	9.92013	1.09073	30.298	1.63763	9.91417	1.40478	10.2673	0.71932						30.1218	1.41794	20.8055	0.47814	29.9794	1.15382	20.8625	0.38379	29.719	0.86129	20.9148	0.23745
9.97018	0.49704	70.2241	3.40628	9.9765	0.80796	50.2249	2.61849	10.0041	1.09954	30.2144	1.62783	9.99898	1.41466	10.1834	0.71155						30.3767	1.43455	20.5537	0.47078	30.2327	1.16866	20.6116	0.37665	29.9728	0.87372	20.6642	0.23143
10.0538	0.50169	70.1407	3.37623	10.0602	0.81386	50.1411	2.60209	10.0882	1.10782	30.1307	1.6187	10.0837	1.42444	10.0995	0.70486						30.6315	1.45135	20.302	0.46319	30.4862	1.18344	20.3603	0.37039	30.226	0.88641	20.4135	0.22551
10.1374	0.50835	70.0571	3.34764	10.1441	0.81929	50.0578	2.58628	10.1722	1.11604	30.047	1.60898	10.1684	1.43554	10.0156	0.69765						30.8863	1.46819	20.0504	0.45592	30.7399	1.19837	20.1089	0.36481	30.4797	0.89939	20.1629	0.22016
10.2211	0.51264	69.9738	3.3185	10.2278	0.8256	49.974	2.57064	10.2561	1.12456	29.9634	1.60104	10.2532	1.44393	9.9317	0.68978						31.1412	1.48517	19.7987	0.44861	30.9932	1.21269	19.8578	0.35827	30.7332	0.91239	19.912	0.2141
10.3049	0.51773	69.8902	3.28993	10.3117	0.83148	49.8905	2.55538	10.3402	1.13325	29.8797	1.59092	10.338	1.45329	9.84774	0.68353						31.396	1.50244	19.5469	0.44203	31.2466	1.22864	19.6067	0.35162	30.9868	0.92522	19.6614	0.20836
10.3885	0.52378	69.8066	3.26216	10.3954	0.83699	49.8071	2.53986	10.4242	1.14178	29.7961	1.58252	10.4227	1.46516	9.76388	0.67586						31.651	1.51974	19.2954	0.43469	31.5002	1.24406	19.3553	0.34578	31.2402	0.93915	19.4105	0.20296
10.4721	0.52864	69.7231	3.23374	10.4793	0.84293	49.7235	2.52524	10.5083	1.14999	29.7124	1.57324	10.5074	1.47771	9.67992	0.66863						31.9059	1.53759	19.0436	0.42712	31.7535	1.25911	19.1042	0.33971	31.4938	0.95253	19.1598	0.19713
10.5558	0.53275	69.6394	3.20685	10.563	0.84845	49.6398	2.50988	10.5922	1.15901	29.6288	1.56519	10.5922	1.48139	9.596	0.6623						32.1605	1.55558	18.7919	0.42042	32.0069	1.27535	18.8531	0.33343	31.7471	0.96604	18.909	0.19153
10.6395	0.53898	69.5561	3.17994	10.6468	0.85414	49.5563	2.49536	10.6763	1.16711	29.5452	1.55578	10.677	1.48865	9.51211	0.65535						32.4154	1.57405	18.5402	0.41344	32.2603	1.2914	18.6017	0.32716	32.0008	0.9802	18.6583	0.18598
10.7232	0.54418	69.4729	3.15309	10.7306	0.86043	49.4729	2.48055	10.7603	1.1758	29.4616	1.5473	10.7618	1.49619	9.42819	0.648						32.6703	1.59304	18.2885	0.40623	32.5137	1.30759	18.3506	0.3209	32.2542	0.99464	18.4075	0.18057
10.8068	0.54798	69.3892	3.12739	10.8143	0.8657	49.3895	2.46626	10.8444	1.18484	29.3778	1.5383	10.8465	1.50656	9.34427	0.64158						32.9253	1.6111	18.0368	0.3999	32.7674	1.32408	18.0993	0.31532	32.5078	1.00904	18.1568	0.17482
10.8904	0.55381	69.3057	3.10113	10.8982	0.87193	49.3055	2.45144	10.9283	1.19348	29.2943	1.53056	10.9313	1.51771	9.26037	0.63527						33.18	1.63004	17.785	0.39243	33.0206	1.34138	17.8481	0.30885	32.7612	1.02335	17.9061	0.16908
10.9741	0.55885	69.222	3.07571	10.9819	0.87766	49.2222	2.43688	11.0124	1.20218	29.2106	1.52111	11.0159	1.53514	9.17649	0.62712						33.4349	1.64939	17.5334	0.38576	33.274	1.35806	17.5971	0.30333	33.0148	1.03871	17.6552	0.16415
11.0579	0.56325	69.1387	3.05018	11.0658	0.88333	49.1388	2.4235	11.0964	1.21078	29.1269	1.51312	11.1007	1.52416	9.09253	0.62278						33.6897	1.66842	17.2816	0.37912	33.5276	1.37535	17.3458	0.29674	33.2685	1.05398	17.4046	0.15833
11.1415	0.56838	69.0551	3.02506	11.1495	0.88874	49.0551	2.40872	11.1804	1.21985	29.0433	1.50473	11.1857	1.53025	9.00861	0.61625						33.9447	1.68789	17.0301	0.37209	33.7809	1.39303	17.0946	0.29087	33.5218	1.06909	17.1538	0.15288
11.2251	0.57391	68.9716	3.00066	11.2334	0.8957	48.9717	2.39496	11.2644	1.22839	28.9596	1.49546	11.2704	1.54192	8.9248	0.60624						34.1996	1.70817	16.7784	0.3656	34.0343	1.41105	16.8434	0.28506	33.7753	1.08514	16.9029	0.14763
11.3088	0.57744	68.8881	2.97667	11.3171	0.89973	48.8879	2.38066	11.3484	1.23721	28.876	1.48801	11.3549	1.56083	8.8408	0.60251						34.4543	1.72828	16.5267	0.35851	34.2878	1.42869	16.5922	0.27886	34.0287	1.10115	16.6522	0.14249
11.3925	0.58437	68.8046	2.95238	11.4009	0.907	48.8044	2.36742	11.4325	1.24549	28.7924	1.47919	11.4397	1.56611	8.7569	0.59459						34.709	1.74886	16.275	0.3525	34.5411	1.44726	16.3412	0.27302	34.2822	1.11693	16.4017	0.13744
11.4763	0.58787	68.7212	2.92896	11.4849	0.91216	48.7209	2.35348	11.5166	1.25487	28.7087	1.47241	11.5246	1.5634	8.67301	0.58715						34.9639	1.76987	16.0233	0.34553	34.7944	1.46626	16.0897	0.26732	34.5358	1.13319	16.1508	0.13188
11.56	0.59307	68.6375	2.90555	11.5685	0.91764	48.6373	2.3398	11.6006	1.26346	28.6252	1.46232	11.6092	1.58117	8.58914	0.57997						35.2188	1.7912	15.7716	0.3393	35.0479	1.48508	15.8386	0.26163	34.7893	1.1504	15.9	0.12712
11.6436	0.59823	68.5541	2.88223	11.6524	0.9237	48.5538	2.32639	11.6846	1.27221	28.5414	1.45478	11.6939	1.57769	8.50514	0.5748						35.4737	1.8124	15.5198	0.3333	35.3012	1.50504	15.5875	0.25535	35.043	1.16722	15.6494	0.12181
11.7272	0.60332	68.4705	2.85898	11.7362	0.92934	48.4701	2.3134	11.7687	1.28081	28.4579	1.44633	11.7787	1.5862	8.42128	0.56685						35.7285	1.83397	15.2682	0.32526	35.5547	1.52526	15.3362	0.24953	35.2964	1.18435	15.3985	0.1167
11.811	0.60749	68.3869	2.83676	11.82	0.93448	48.3867	2.29986	11.8527	1.28969	28.3742	1.43954	11.8635	1.59655	8.33736	0.56095						35.9833	1.85693	15.0165	0.31964	35.8083	1.54563	15.085	0.2445	35.5499	1.20248	15.1479	0.11214
11.8946	0.61312	68.3036	2.81371	11.9037	0.94142	48.3032	2.28685	11.9367	1.29808	28.2905	1.43077	11.9481	1.60714	8.25344	0.55447						36.2383	1.87911	14.7646	0.31337	36.0618	1.56584	14.8338	0.23855	35.8032	1.2203	14.8971	0.10735
11.9782	0.61795	68.2201	2.79239	11.9876	0.94704	48.2195	2.27429	12.0207	1.30752	28.207	1.42253	12.033	1.61355	8.16952	0.54815						36.493	1.90198	14.513	0.30668	36.3151	1.58644	14.5826	0.23222	36.057	1.23852	14.6463	0.10251
12.0618	0.62187	68.1365	2.76967	12.0712	0.95228	48.136	2.26087	12.1046	1.31676	28.1231	1.41583	12.1177	1.62196	8.08567	0.541						36.7477	1.92513	14.2612	0.30031	36.5686	1.60783	14.3314	0.22654	36.3103	1.25719	14.3955	0.09786
12.1455	0.62743	68.053	2.74824	12.1551	0.95922	48.0523	2.24814	12.1887	1.32417	28.0397	1.40617	12.2026	1.62767	8.00172	0.53489						37.0026	1.94848	14.0097	0.2945	36.822	1.62859	14.0799	0.22139	36.5639	1.27624	14.1447	0.09369
12.2292	0.63187	67.9696	2.7275	12.2389	0.96508	47.969	2.23633	12.2727	1.33389	27.9561	1.39951	12.2873	1.63616	7.91782	0.52846						37.2577	1.97207	13.758	0.28756	37.0756	1.65084	13.829	0.21544	36.8175	1.29542	13.894	0.08905
12.3129	0.63658	67.8862	2.70568	12.3226	0.97013	47.8853	2.22299	12.3567	1.34328	27.8723	1.3923	12.3721	1.6394	7.83394	0.52165						37.5126	1.99712	13.5062	0.28119	37.329	1.6729	13.5777	0.20908	37.0711	1.31479	13.6432	0.08471
12.3965	0.64112	67.8025	2.68539	12.4064	0.97661	47.8019	2.21052	12.4408	1.35216	27.7886	1.38428	12.4569	1.64357	7.75	0.51526						37.7674	2.02112	13.2546	0.27548	37.5823	1.69543	13.3264	0.20396	37.3245	1.3355	13.3924	0.08071
12.4802	0.64656	67.7189	2.6655	12.4902	0.98304	47.7182	2.19879	12.5248	1.36096	27.7051	1.37572	12.5416	1.65525	7.66608	0.50913						38.0222	2.04631	13.0029	0.26928	37.8357	1.71833	13.0753	0.19786	37.578	1.35624	13.1416	0.07685
12.5639	0.65046	67.6356	2.64457	12.574	0.98766	47.6347	2.18556	12.6088	1.37054	27.6214	1.36942	12.6263	1.66185	7.58219	0.50207						38.2768	2.07108	12.7511	0.26281	38.089	1.74252	12.8241	0.19201	37.8314	1.37648	12.8909	0.07281
12.6475	0.65531	67.552	2.6257	12.6578	0.99435	47.5511	2.17405	12.6928	1.37988	27.5378	1.36117	12.7111	1.66774	7.49826	0.49599						38.5316	2.09746	12.4995	0.25655	38.3425	1.76585	12.5729	0.18658	38.085	1.39804	12.6401	0.06902
12.7312	0.66095	67.4685	2.60538	12.7416	1.0003	47.4679	2.1623	12.7768	1.38862	27.4541	1.35307	12.7958	1.67407	7.41435	0.4892						38.7867	2.12277	12.2478	0.25124	38.5958	1.79	12.3217	0.1812	38.3383	1.42003	12.3894	0.06571
12.8148	0.66472	67.3853	2.58575	12.8254	1.00535	47.3842	2.1495	12.8609	1.39778	27.3704	1.348	12.8806	1.67889	7.33045	0.48193						39.0417	2.14981	11.996	0.24418	38.8493	1.81523	12.0705	0.17586	38.592	1.44185	12.1387	0.06198
12.8986	0.66891	67.3014	2.56716	12.9092	1.01233	47.3005	2.13834	12.9449	1.4072	27.2868	1.33823	12.9653	1.68755	7.24654	0.47644						39.2965	2.1771	11.7444	0.23814	39.1028	1.83989	11.8193	0.17005	38.8454	1.46465	11.8879	0.05821
12.9822	0.67546	67.2181	2.5494	12.993	1.01811	47.217	2.12649	13.0289	1.41622	27.2031	1.33183	13.0501	1.69477	7.16261	0.46924						39.5512	2.20451	11.4927	0.23206	39.3561	1.86604	11.568	0.16478	39.0991	1.48785	11.6372	0.05509
13.0659	0.67855	67.1346	2.53022	13.0768	1.02334	47.1336	2.11482	13.1129	1.42571	27.1195	1.32421	13.1348	1.69822	7.0787	0.46366						39.8061	2.23224	11.241	0.22583	39.6095	1.89124	11.3169	0.15917	39.3526	1.51143	11.3864	0.0517
13.1496	0.68442	67.051	2.51147	13.1606	1.03011	47.0501	2.10421	13.197	1.43442	27.0359	1.31708	13.2195	1.70474	6.99484	0.45701						40.0607	2.26077	10.9893	0.21999	39.8631	1.91839	11.0657	0.15305	39.6061	1.53525	11.1357	0.04797
13.2332	0.68978	66.9677	2.49335	13.2443	1.03533	46.9666	2.09218	13.281	1.44466	26.9523	1.31005	13.3043	1.71366	6.91093	0.45013						40.3157	2.29036	10.7376	0.2139	40.1165	1.94511	10.8145	0.14735	39.8597	1.55969	10.8849	0.04514
13.317	0.69287	66.884	2.47419	13.3281	1.04071	46.8829	2.08094	13.365	1.45398	26.8686	1.30301	13.3892	1.71341	6.82694	0.44562						40.5708	2.31931	10.486	0.20764	40.37	1.97324	10.5633	0.14236	40.113	1.58527	10.6342	0.04209
13.4005	0.69924	66.8005	2.45654	13.4119	1.04799	46.7993	2.06986	13.449	1.46303	26.7849	1.29527	13.4739	1.71686	6.74308	0.4375						40.8255	2.34942	10.2342	0.20134	40.6235	2.00097	10.3122	0.1368	40.3667	1.61042	10.3835	0.03849
13.4842	0.70332	66.7168	2.43831	13.4957	1.05308	46.7159	2.05811	13.5331	1.47242	26.7013	1.28902	13.5587	1.7213	6.65917	0.43119						41.0804	2.37998	9.98256	0.19557	40.8768	2.03035	10.0609	0.13151	40.6201	1.63657	10.1327	0.03554
13.5679	0.70795	66.6336	2.42048	13.5795	1.05891	46.6321	2.04707	13.6171	1.48186	26.6177	1.28174	13.6434	1.73169	6.57525	0.42521						41.3351	2.41097	9.73082	0.18936	41.1301	2.05959	9.80976	0.12611	40.8736	1.66354	9.88197	0.03282
13.6516	0.71259	66.55	2.40291	13.6634	1.06489	46.5485	2.03581	13.7011	1.49075	26.534	1.27453	13.7282	1.738	6.49134	0.41858						41.5901	2.4423	9.47912	0.18407	41.3837	2.08885	9.55848	0.12194	41.1271	1.69045	9.63118	0.02985
13.7352	0.71742	66.4664	2.38608	13.7471	1.07098	46.4649	2.02529	13.7851	1.50075	26.4503	1.26772	13.8128	1.74461	6.40745	0.41156						41.8448	2.47447	9.22747	0.17667	41.6369	2.11977	9.30732	0.11641	41.3808	1.71789	9.38043	0.02697
13.8189	0.72152	66.383	2.36884	13.8308	1.07695	46.3813	2.01428	13.8692	1.51004	26.3667	1.26088	13.8976	1.74969	6.32356	0.40578						42.0996	2.50691	8.9758	0.17112	41.8906	2.15035	9.0561	0.11211	41.6341	1.74682	9.12968	0.02466
13.9025	0.72651	66.2995	2.35198	13.9147	1.08318	46.2979	2.00343	13.9532	1.51912	26.283	1.25361	13.9824	1.75205	6.23959	0.3999						42.3544	2.53997	8.72407	0.16533	42.144	2.18205	8.80492	0.10718	41.888	1.77557	8.87892	0.02204
13.9862	0.73093	66.2159	2.33471	13.9984	1.08884	46.2143	1.99265	14.0372	1.52894	26.1995	1.24683	14.0671	1.76373	6.15575	0.39297						42.6094	2.57363	8.47235	0.15913	42.3971	2.21384	8.55364	0.10221	42.141	1.80477	8.62821	0.01957
14.0699	0.73542	66.1324	2.3185	14.0823	1.09494	46.1307	1.98268	14.1212	1.53833	26.1159	1.24005	14.1518	1.77306	6.07179	0.38739						42.8643	2.60791	8.22073	0.15297	42.6509	2.24688	8.30251	0.09739	42.3947	1.83547	8.37745	0.01755
14.1536	0.74035	66.0489	2.30234	14.166	1.10087	46.0471	1.97193	14.2052	1.54792	26.0323	1.23258	14.2367	1.76658	5.98792	0.37923						43.1191	2.64282	7.96898	0.14759	42.9042	2.28051	8.05128	0.09318	42.6483	1.86631	8.12669	0.01618
14.2372	0.74522	65.9653	2.28579	14.2499	1.10749	45.9636	1.96065	14.2893	1.55729	25.9485	1.22698	14.3213	1.78516	5.90399	0.37565						43.3741	2.6778	7.7173	0.14112	43.1578	2.31452	7.80012	0.0883	42.9018	1.8977	7.87592	0.01441
14.3209	0.74892	65.882	2.27054	14.3336	1.11279	45.8801	1.95132	14.3732	1.56747	25.8649	1.21949	14.4061	1.78307	5.82009	0.36634						43.6287	2.7139	7.46564	0.13513	43.4111	2.35011	7.54887	0.0846	43.1553	1.92998	7.62523	0.0126
14.4046	0.75461	65.7983	2.25421	14.4174	1.11869	45.7966	1.94026	14.4573	1.57688	25.7813	1.21275	14.4909	1.78501	5.73616	0.36456						43.8835	2.75127	7.21386	0.13022	43.6645	2.38522	7.2977	0.08003	43.4089	1.96333	7.3744	0.01145
14.4883	0.75854	65.7148	2.2381	14.5012	1.1255	45.713	1.93066	14.5413	1.58645	25.6976	1.20678	14.5757	1.79536	5.65227	0.35222						44.1386	2.78858	6.96218	0.12335	43.9179	2.42157	7.04645	0.07613	43.6623	1.99646	7.12361	0.00993
14.5719	0.76378	65.6316	2.22352	14.5849	1.13058	45.6297	1.91967	14.6254	1.59615	25.614	1.19968	14.6604	1.8021	5.56836	0.35094						44.3932	2.82637	6.71049	0.11796	44.1711	2.45911	6.79523	0.07229	43.9158	2.03134	6.87285	0.00875
14.6556	0.76836	65.5479	2.20753	14.6688	1.13619	45.546	1.91039	14.7093	1.60581	25.5303	1.19447	14.7453	1.80744	5.48441	0.34272						44.6481	2.86527	6.45882	0.11218	44.4247	2.4969	6.54404	0.0677	44.1692	2.06663	6.62214	0.00768
14.7392	0.77208	65.4643	2.19263	14.7525	1.14383	45.4626	1.90009	14.7934	1.61519	25.4466	1.18645	14.8299	1.8159	5.40053	0.33682						44.9029	2.90439	6.20713	0.10595	44.6781	2.5351	6.29285	0.0638	44.4226	2.10204	6.37139	0.00686
14.823	0.77799	65.3809	2.1776	14.8364	1.14856	45.379	1.89079	14.8774	1.62537	25.3631	1.18061	14.9147	1.82047	5.31665	0.32894						45.158	2.94451	5.95541	0.10006	44.9314	2.5741	6.04163	0.0603	44.6763	2.13906	6.12065	0.00578
14.9066	0.78121	65.2975	2.16241	14.9202	1.15482	45.2955	1.8801	14.9615	1.63568	25.2794	1.17491	14.9995	1.82679	5.23268	0.32499						45.4126	2.98511	5.70371	0.09435	45.185	2.6149	5.79045	0.05579	44.9297	2.17667	5.86987	0.00483
14.9902	0.78655	65.2138	2.14808	15.004	1.1616	45.2119	1.87146	15.0454	1.64479	25.1958	1.16788	15.0841	1.83703	5.14886	0.31671						45.6673	3.02717	5.45202	0.08891	45.4385	2.65556	5.53927	0.05201	45.1832	2.21542	5.61913	0.00428
15.0739	0.79065	65.1303	2.13272	15.0877	1.16733	45.1285	1.85985	15.1295	1.65461	25.1121	1.16145	15.169	1.8225	5.06489	0.31403						45.9224	3.06917	5.20033	0.08286	45.6918	2.69713	5.28802	0.04883	45.4369	2.25468	5.36839	0.00307
15.1577	0.79568	65.0469	2.11796	15.1716	1.17236	45.0447	1.85173	15.2135	1.66495	25.0286	1.15597	15.2538	1.83924	4.98097	0.30495						46.1773	3.11225	4.94864	0.07757	45.9452	2.74098	5.03687	0.04493	45.6901	2.29501	5.11764	0.00237
15.2413	0.80024	64.9633	2.10364	15.2553	1.18002	44.9613	1.84169	15.2976	1.67414	24.9448	1.14983	15.3383	1.84157	4.89708	0.30037						46.432	3.15627	4.69698	0.07206	46.1987	2.78377	4.78567	0.0414	45.9438	2.337	4.8669	-1.99192e-05
15.3249	0.80515	64.8799	2.08986	15.3392	1.18447	44.8777	1.83185	15.3815	1.68452	24.8611	1.14296	15.4233	1.84261	4.81315	0.29309						46.6868	3.20072	4.44527	0.06672	46.4521	2.82796	4.53445	0.03842	46.1974	2.37927	4.61613	0.000939
15.4086	0.80917	64.7965	2.07573	15.4229	1.19142	44.7942	1.82173	15.4655	1.694	24.7775	1.1376	15.5078	1.85671	4.72922	0.28753						46.9419	3.24545	4.19357	0.06157	46.7054	2.87405	4.28324	0.03471	46.4509	2.42274	4.3654	0.000836086
15.4922	0.81499	64.713	2.06231	15.5067	1.1982	44.7106	1.81373	15.5496	1.70438	24.6938	1.13074	15.5927	1.85589	4.64539	0.27797						47.1964	3.29205	3.94186	0.05618	46.959	2.92042	4.03205	0.03134	46.7043	2.46737	4.11466	0.000646427
15.576	0.8189	64.6295	2.04788	15.5905	1.20326	44.6271	1.8041	15.6336	1.71462	24.6102	1.12476	15.6775	1.86799	4.56141	0.27469						47.4514	3.33828	3.69018	0.05068	47.2125	2.9671	3.78086	0.0279	46.9581	2.51264	3.8639	0.000523298
15.6596	0.82271	64.5459	2.03501	15.6743	1.2097	44.5435	1.79427	15.7176	1.72421	24.5266	1.11818	15.7622	1.87228	4.47754	0.26874						47.7064	3.38672	3.43847	0.04585	47.4659	3.01538	3.52964	0.02495	47.2113	2.55886	3.61316	0.000301865
15.7433	0.82848	64.4623	2.02064	15.7581	1.21668	44.46	1.78607	15.8016	1.73451	24.4429	1.11284	15.8471	1.87574	4.39361	0.26072						47.9611	3.43481	3.1868	0.04041	47.7191	3.06467	3.27845	0.02148	47.4648	2.60644	3.36239	0.000104262
15.8269	0.8326	64.3789	2.00783	15.8418	1.22225	44.3764	1.77604	15.8857	1.74494	24.3592	1.10699	15.9317	1.88869	4.3097	0.25889						48.216	3.48431	2.93509	0.03572	47.9727	3.11447	3.02725	0.0182	47.7182	2.65475	3.11166	0.000246258
15.9106	0.83687	64.2954	1.99382	15.9257	1.22786	44.2929	1.76827	15.9697	1.75466	24.2756	1.10007	16.0165	1.89196	4.2258	0.24914						48.4708	3.53475	2.68341	0.03066	48.2263	3.16547	2.77604	0.01559	47.9718	2.70389	2.86089	0.000175757
15.9943	0.84165	64.2121	1.98127	16.0094	1.2355	44.2094	1.75837	16.0537	1.76475	24.192	1.09493	16.1012	1.89784	4.14188	0.24459						48.7256	3.58606	2.43171	0.02613	48.4796	3.21819	2.52485	0.01245	48.2255	2.75469	2.61015	-8.341e-05
16.0779	0.8471	64.1284	1.96839	16.0933	1.24107	44.1257	1.74935	16.1377	1.77508	24.1083	1.08907	16.186	1.90634	4.05801	0.23723						48.9806	3.63803	2.18002	0.02142	48.7329	3.27122	2.27364	0.00978	48.479	2.80645	2.3594	-9.63187e-05
16.1616	0.85082	64.045	1.9555	16.177	1.24661	44.0423	1.74154	16.2218	1.78523	24.0247	1.08238	16.2708	1.91085	3.974	0.23294						49.2353	3.69088	1.92832	0.01755	48.9862	3.32525	2.02245	0.00725	48.7326	2.85928	2.10866	3.67401e-05
16.2452	0.85543	63.9614	1.94223	16.2608	1.2542	43.9588	1.73166	16.3058	1.79558	23.9412	1.07687	16.3555	1.91618	3.89021	0.22525						49.4901	3.74411	1.67663	0.01255	49.2396	3.38053	1.77124	0.0053	48.986	2.91371	1.8579	3.07823e-05
16.329	0.86099	63.8779	1.92976	16.3446	1.26023	43.8751	1.7218	16.3897	1.80579	23.8576	1.07094	16.4402	1.92498	3.80622	0.22055						49.745	3.79852	1.42494	0.00809	49.4932	3.43699	1.52005	0.00237	49.2396	2.96934	1.60716	-0.000147953
16.4127	0.86475	63.7944	1.91734	16.4284	1.26594	43.7916	1.71435	16.4738	1.81548	23.7739	1.06525	16.525	1.9276	3.72234	0.21493						50	3.85354	1.17324	0.00412	49.7467	3.49383	1.26885	0.000939191	49.4928	3.02524	1.35641	0.000484572
16.4963	0.86953	63.7108	1.90501	16.5122	1.27226	43.708	1.70506	16.5579	1.82662	23.6902	1.05847	16.6097	1.93428	3.63843	0.20697								0.92154	2.97114e-06	50	3.55167	1.01762	0.000836086	49.7463	3.08235	1.10566	-0.000215476
16.5799	0.8743	63.6273	1.89341	16.596	1.27893	43.6243	1.6967	16.6419	1.83689	23.6066	1.05314	16.6945	1.9382	3.5545	0.20414														50	3.14087	0.85491	-1.98595e-06
16.6637	0.87883	63.5437	1.88106	16.6798	1.28432	43.5409	1.68805	16.726	1.84692	23.5231	1.04827	16.7792	1.94571	3.4706	0.19609
16.7473	0.8835	63.4603	1.8691	16.7635	1.29163	43.4573	1.68011	16.8099	1.85769	23.4394	1.04183	16.864	1.93875	3.38671	0.19169
16.831	0.88816	63.377	1.8573	16.8473	1.29801	43.3738	1.67128	16.894	1.86774	23.3555	1.0367	16.9488	1.95504	3.30277	0.18579
16.9146	0.89211	63.2934	1.84567	16.9312	1.30492	43.2902	1.66243	16.978	1.87787	23.2717	1.03056	17.0334	1.95983	3.21886	0.1791
16.9983	0.8974	63.2099	1.83357	17.0149	1.30999	43.2067	1.65513	17.0619	1.88896	23.1881	1.02536	17.1183	1.96354	3.13498	0.17462
17.082	0.9022	63.1262	1.82141	17.0987	1.31705	43.1231	1.64621	17.146	1.89913	23.1045	1.01979	17.203	1.97397	3.05105	0.16733
17.1657	0.90593	63.0429	1.81064	17.1825	1.32432	43.0395	1.6382	17.23	1.90966	23.0208	1.01384	17.2878	1.97804	2.96712	0.1634
17.2493	0.91148	62.9593	1.79906	17.2663	1.32894	42.9559	1.62997	17.3141	1.9206	22.9372	1.0077	17.3725	1.98435	2.88324	0.15637
17.333	0.91654	62.8757	1.78722	17.3501	1.33664	42.8725	1.62258	17.3981	1.93016	22.8536	1.00294	17.4572	1.99095	2.79933	0.15229
17.4167	0.92009	62.7925	1.77635	17.4339	1.34298	42.7889	1.61447	17.4821	1.94159	22.77	0.99782	17.5421	1.98642	2.71541	0.145
17.5003	0.9252	62.7087	1.76547	17.5177	1.34903	42.7054	1.60686	17.5661	1.95212	22.6864	0.99139	17.6268	1.99977	2.6315	0.14086
17.584	0.93078	62.6253	1.75394	17.6014	1.35571	42.6218	1.59868	17.6502	1.96165	22.6027	0.98663	17.7116	1.99786	2.54761	0.13408
17.6677	0.93464	62.5418	1.74296	17.6852	1.3629	42.5382	1.59023	17.7342	1.97286	22.519	0.98147	17.7963	2.01128	2.46368	0.12943
17.7513	0.93922	62.4583	1.7323	17.769	1.36828	42.4547	1.58293	17.8181	1.98372	22.4354	0.97608	17.8808	2.00534	2.37978	0.1242
17.835	0.94416	62.3748	1.72158	17.8529	1.37481	42.3713	1.57494	17.9022	1.99385	22.3518	0.97044	17.9658	2.00401	2.29588	0.11782
17.9187	0.94959	62.2913	1.71048	17.9366	1.3823	42.2876	1.56733	17.9862	2.00512	22.2682	0.96568	18.0505	2.01614	2.21196	0.11383
18.0023	0.95285	62.2079	1.69978	18.0204	1.38825	42.204	1.55973	18.0703	2.01575	22.1845	0.9597	18.1352	2.02718	2.12804	0.10787
18.086	0.95832	62.1243	1.68991	18.1042	1.39443	42.1206	1.55217	18.1542	2.02593	22.1009	0.95534	18.2201	2.03192	2.04413	0.10421
18.1697	0.96328	62.0408	1.67906	18.188	1.40149	42.037	1.54398	18.2383	2.0364	22.0172	0.94881	18.3049	2.04029	1.96023	0.0978
18.2534	0.96779	61.9573	1.66908	18.2718	1.40856	41.9534	1.53688	18.3223	2.04741	21.9335	0.94366	18.3896	2.04793	1.8763	0.0937
18.337	0.97182	61.8738	1.65853	18.3556	1.41486	41.87	1.52938	18.4063	2.05701	21.8499	0.93907	18.4744	2.0538	1.79241	0.08747
18.4207	0.97757	61.7903	1.64929	18.4394	1.42076	41.7864	1.52155	18.4903	2.06864	21.7663	0.93367	18.5591	2.06119	1.7085	0.08313
18.5043	0.98203	61.7067	1.63832	18.5231	1.42842	41.7028	1.51403	18.5744	2.07904	21.6826	0.92841	18.6438	2.06357	1.62458	0.07738
18.588	0.98697	61.6232	1.62931	18.607	1.43509	41.6193	1.50678	18.6584	2.08847	21.599	0.92408	18.7286	2.0682	1.54067	0.07164
18.6717	0.99166	61.5398	1.6195	18.6908	1.44128	41.5358	1.49994	18.7425	2.09984	21.5153	0.91843	18.8132	2.07674	1.45677	0.06706
18.7553	0.99697	61.4561	1.60872	18.7746	1.4483	41.4521	1.49256	18.8264	2.11002	21.4317	0.91313	18.8982	2.07897	1.37286	0.0612
18.839	1.00085	61.3728	1.59965	18.8583	1.45566	41.3686	1.48529	18.9104	2.12034	21.3481	0.90899	18.9828	2.09071	1.28895	0.05659
18.9227	1.0054	61.2891	1.58895	18.9422	1.46164	41.2851	1.47883	18.9945	2.13076	21.2645	0.90278	19.0676	2.09278	1.20504	0.05057
19.0064	1.01206	61.2056	1.58079	19.0259	1.46874	41.2015	1.47113	19.0785	2.14118	21.1808	0.89868	19.1523	2.10035	1.12113	0.04603
19.0901	1.01522	61.1222	1.57114	19.1097	1.47513	41.1179	1.46432	19.1625	2.15156	21.0972	0.89335	19.2371	2.1057	1.03721	0.04068
19.1737	1.01928	61.0386	1.5613	19.1935	1.48251	41.0346	1.45792	19.2465	2.16209	21.0135	0.88849	19.3219	2.11042	0.95331	0.03624
19.2573	1.02661	60.9552	1.55266	19.2773	1.48902	40.951	1.44981	19.3306	2.17219	20.9299	0.88383	19.4066	2.11382	0.8694	0.03019
19.341	1.02959	60.8719	1.54318	19.3611	1.49516	40.8674	1.44383	19.4146	2.18199	20.8462	0.87898	19.4914	2.1209	0.78549	0.02555
19.4247	1.0341	60.7881	1.53357	19.4449	1.50304	40.7838	1.4369	19.4987	2.19289	20.7627	0.87361	19.5762	2.12975	0.70158	0.02021
19.5084	1.04008	60.7048	1.52466	19.5287	1.5093	40.7002	1.42958	19.5826	2.20301	20.679	0.86926	19.6608	2.13697	0.61767	0.01561
19.592	1.04413	60.6213	1.51588	19.6125	1.5159	40.6168	1.42302	19.6667	2.21273	20.5953	0.86416	19.7457	2.13733	0.53376	0.01033
19.6757	1.04927	60.5376	1.50718	19.6963	1.5237	40.5332	1.41713	19.7507	2.22277	20.5117	0.85925	19.8304	2.14516	0.44985	0.00523
19.7594	1.05426	60.4542	1.49785	19.7801	1.53025	40.4497	1.40887	19.8346	2.23235	20.428	0.85447	19.9151	2.15006	0.36595	1.8663e-06
19.843	1.0591	60.3706	1.48919	19.8639	1.53759	40.3662	1.40323	19.9187	2.2425	20.3443	0.84969	20	2.15463		0
19.9267	1.06368	60.2871	1.4803	19.9476	1.54377	40.2825	1.39614	20.0028	2.25259	20.2607	0.84388				0
20.0104	1.06879	60.2035	1.47121	20.0314	1.55132	40.1989	1.38964	20.0868	2.26212	20.1771	0.83937				0
20.094	1.07338	60.1202	1.46352	20.1153	1.55909	40.1154	1.38336	20.1708	2.27095	20.0934	0.83601				0
20.1777	1.07878	60.0367	1.45477	20.199	1.56522	40.032	1.3771	20.2548	2.28132	20.0098	0.82992				0
20.2614	1.08286	59.9531	1.44606	20.2828	1.57212	39.9484	1.36952	20.3388	2.29014	19.9261	0.82722				0
20.345	1.08841	59.8696	1.43788	20.3665	1.58035	39.8649	1.36429	20.423	2.29935	19.8425	0.82245				0
20.4287	1.09329	59.786	1.42929	20.4504	1.58724	39.7813	1.35734	20.5069	2.30882	19.7589	0.81714				0
20.5124	1.09759	59.7027	1.42043	20.5342	1.59368	39.6977	1.35045	20.5909	2.31764	19.6752	0.81238				0
20.5961	1.10298	59.6192	1.41305	20.618	1.60215	39.6142	1.34522	20.675	2.3265	19.5915	0.8081				0
20.6797	1.10755	59.5356	1.40511	20.7018	1.609	39.5305	1.33807	20.759	2.33602	19.5079	0.80238				0
20.7634	1.11339	59.4521	1.39654	20.7856	1.61627	39.447	1.33144	20.8431	2.34439	19.4243	0.79861				0
20.847	1.11746	59.3686	1.3888	20.8693	1.62432	39.3634	1.32538	20.927	2.35315	19.3406	0.79393				0
20.9308	1.12288	59.2851	1.38141	20.9531	1.63122	39.2799	1.31936	21.011	2.36237	19.2569	0.78925				0
21.0144	1.12795	59.2014	1.37386	21.037	1.63854	39.1964	1.31244	21.0951	2.3709	19.1733	0.78455				0
21.098	1.13256	59.1182	1.36551	21.1207	1.64602	39.1129	1.30658	21.1792	2.37932	19.0897	0.78084				0
21.1817	1.13805	59.0346	1.35745	21.2046	1.6528	39.0292	1.30083	21.2631	2.38796	19.006	0.77573				0
21.2655	1.14201	58.9511	1.35027	21.2883	1.66064	38.9457	1.2943	21.3471	2.39596	18.9225	0.77121				0
21.3491	1.1484	58.8676	1.34226	21.3721	1.66829	38.8621	1.28829	21.4312	2.40445	18.8388	0.76704				0
21.4327	1.15275	58.7841	1.3341	21.4559	1.67553	38.7786	1.28248	21.5152	2.41266	18.7551	0.76212				0
21.5164	1.15811	58.7006	1.32717	21.5397	1.68263	38.695	1.27607	21.5992	2.4203	18.6715	0.75816				0
21.6	1.16286	58.617	1.31896	21.6234	1.69002	38.6115	1.26985	21.6832	2.42847	18.5879	0.7536				0
21.6838	1.16824	58.5337	1.31163	21.7072	1.69836	38.528	1.26388	21.7672	2.43684	18.5042	0.74883				0
21.7674	1.1729	58.45	1.30429	21.7911	1.70515	38.4444	1.25808	21.8513	2.4444	18.4206	0.74451				0
21.8511	1.17867	58.3665	1.29728	21.8748	1.71247	38.3609	1.25214	21.9352	2.45155	18.3369	0.74014				0
21.9347	1.18421	58.283	1.29021	21.9586	1.72105	38.2774	1.24605	22.0193	2.45991	18.2533	0.73571				0
22.0185	1.18853	58.1996	1.28195	22.0424	1.72781	38.1938	1.24038	22.1033	2.4679	18.1696	0.73174				0
22.1021	1.19394	58.1159	1.27597	22.1263	1.7355	38.1102	1.23508	22.1874	2.47512	18.086	0.72779				0
22.1858	1.19866	58.0326	1.26871	22.21	1.74352	38.0266	1.22902	22.2714	2.48241	18.0024	0.72378				0
22.2694	1.20431	57.949	1.26132	22.2938	1.75067	37.9431	1.2233	22.3554	2.49015	17.9187	0.719				0
22.353	1.20994	57.8656	1.25484	22.3776	1.75849	37.8596	1.21781	22.4394	2.49744	17.8351	0.71456				0
22.4368	1.21318	57.7822	1.24769	22.4613	1.76621	37.7761	1.21176	22.5235	2.50451	17.7514	0.71053				0
22.5204	1.22021	57.6986	1.24076	22.5452	1.77441	37.6925	1.20552	22.6075	2.51191	17.6678	0.7054				0
22.6041	1.225	57.615	1.23339	22.6289	1.78188	37.609	1.20127	22.6915	2.51932	17.5841	0.70151				0
22.6877	1.22951	57.5317	1.22665	22.7128	1.7899	37.5254	1.19547	22.7755	2.52612	17.5005	0.69744				0
22.7715	1.23552	57.4481	1.22042	22.7965	1.79706	37.4419	1.18994	22.8596	2.53321	17.4168	0.69319				0
22.8552	1.24071	57.3646	1.21333	22.8805	1.80529	37.3583	1.18527	22.9435	2.54051	17.3332	0.68951				0
22.9389	1.2451	57.281	1.20609	22.9643	1.81255	37.2747	1.18017	23.0277	2.54767	17.2495	0.68519				0
23.0226	1.25049	57.1976	1.20039	23.048	1.82112	37.1911	1.17391	23.1118	2.55408	17.1659	0.68119				0
23.1062	1.25591	57.1142	1.19382	23.1319	1.82829	37.1076	1.16845	23.1958	2.56177	17.0822	0.67766				0
23.19	1.26174	57.0305	1.18708	23.2156	1.83667	37.0241	1.16347	23.2797	2.56868	16.9986	0.67312				0
23.2736	1.26659	56.9471	1.18057	23.2995	1.84458	36.9406	1.15794	23.3638	2.57594	16.915	0.66866				0
23.3572	1.27195	56.8635	1.17432	23.3832	1.85262	36.857	1.15162	23.4479	2.58282	16.8313	0.66472				0
23.4406	1.2787	56.78	1.16782	23.4666	1.86065	36.7734	1.14682	23.5315	2.58964	16.7477	0.6603				0
23.5243	1.28238	56.6966	1.16197	23.5504	1.86862	36.6899	1.14161	23.6155	2.59593	16.664	0.6568				0
23.608	1.28849	56.6131	1.15442	23.6341	1.87704	36.6064	1.13634	23.6995	2.60299	16.5803	0.65314				0
23.6915	1.29366	56.5294	1.14937	23.7179	1.88533	36.5228	1.13079	23.7837	2.60989	16.4967	0.64826				0
23.7751	1.29929	56.446	1.14236	23.8018	1.89299	36.4392	1.12566	23.8676	2.61632	16.4132	0.64429				0
23.859	1.30436	56.3626	1.13692	23.8856	1.90168	36.3558	1.12003	23.9516	2.62352	16.3295	0.64139				0
23.9425	1.3093	56.2789	1.13073	23.9695	1.90955	36.2722	1.11551	24.0356	2.62996	16.2459	0.63578				0
24.0264	1.31548	56.1956	1.12503	24.0533	1.91778	36.1886	1.10986	24.1198	2.63667	16.1622	0.6327				0
24.1101	1.32005	56.112	1.11878	24.1371	1.92641	36.1051	1.10472	24.2039	2.64365	16.0786	0.62893				0
24.1937	1.32567	56.0285	1.11298	24.2209	1.93468	36.0215	1.10021	24.288	2.64964	15.995	0.62465				0
24.2775	1.3314	55.9451	1.10672	24.3047	1.94251	35.938	1.09411	24.3719	2.65673	15.9113	0.62073				0
24.3611	1.33754	55.8615	1.10045	24.3885	1.95118	35.8545	1.09	24.4559	2.66366	15.8276	0.6171				0
24.4448	1.34209	55.7779	1.0943	24.4723	1.95918	35.7709	1.08465	24.5398	2.67023	15.744	0.61309				0
24.5284	1.34763	55.6944	1.08934	24.5561	1.96791	35.6874	1.07979	24.6241	2.67617	15.6604	0.6093				0
24.6121	1.35378	55.611	1.08299	24.6398	1.97633	35.6038	1.07464	24.708	2.68348	15.5767	0.60433				0
24.6958	1.35908	55.5275	1.07818	24.7237	1.98465	35.5203	1.07041	24.7919	2.68932	15.493	0.60166				0
24.7795	1.36409	55.4441	1.0721	24.8075	1.9937	35.4367	1.06516	24.8761	2.69596	15.4094	0.5976				0
24.8631	1.37005	55.3605	1.06634	24.8912	2.00214	35.3531	1.06006	24.9601	2.70291	15.3258	0.59367				0
24.9467	1.37582	55.2769	1.06046	24.9751	2.01014	35.2696	1.05529	25.0441	2.7093	15.2421	0.58922				0
25.0305	1.38144	55.1936	1.05528	25.0589	2.01952	35.186	1.05088	25.1281	2.7156	15.1585	0.58636				0
25.1142	1.38672	55.1099	1.04989	25.1426	2.02781	35.1025	1.04565	25.2121	2.72164	15.0748	0.58185				0
25.1978	1.39273	55.0265	1.04436	25.2263	2.03599	35.019	1.04094	25.2962	2.72875	14.9912	0.57847				0
25.2815	1.39809	54.943	1.03819	25.3102	2.04474	34.9354	1.03603	25.3801	2.73554	14.9075	0.57408				0
25.3651	1.40408	54.8594	1.03286	25.394	2.05385	34.8518	1.03123	25.4642	2.74126	14.8239	0.57074				0
25.4489	1.40973	54.7759	1.02812	25.4778	2.0624	34.7683	1.02639	25.5482	2.74804	14.7402	0.56561				0
25.5325	1.41517	54.6925	1.02285	25.5616	2.07165	34.6848	1.0219	25.6323	2.75524	14.6566	0.5633				0
25.6162	1.42084	54.6087	1.01642	25.6455	2.0805	34.6011	1.01635	25.7162	2.7616	14.5729	0.55875				0
25.6997	1.42727	54.5254	1.0119	25.7292	2.08979	34.5177	1.01185	25.8003	2.76806	14.4893	0.55501				0
25.7834	1.4316	54.4419	1.00659	25.813	2.09798	34.4341	1.0076	25.8843	2.77497	14.4056	0.55134				0
25.8671	1.43844	54.3583	1.00102	25.8967	2.10722	34.3505	1.00335	25.9684	2.78077	14.322	0.54799				0
25.9508	1.44403	54.275	0.99565	25.9805	2.1163	34.267	0.99827	26.0523	2.78767	14.2384	0.54475				0
26.0344	1.44962	54.1914	0.99088	26.0644	2.12567	34.1833	0.99303	26.1363	2.79331	14.1547	0.54024				0
26.1181	1.45608	54.1078	0.98592	26.1482	2.13424	34.0998	0.98938	26.2204	2.80013	14.0711	0.53747				0
26.2019	1.4612	54.0246	0.98022	26.232	2.14382	34.0163	0.98406	26.3044	2.80642	13.9875	0.53332				0
26.2854	1.46744	53.941	0.97546	26.3157	2.15225	33.9328	0.97939	26.3882	2.81298	13.9038	0.52971				0
26.3691	1.47275	53.8574	0.97125	26.3995	2.16204	33.8492	0.97513	26.4724	2.8189	13.8202	0.52588				0
26.4527	1.47899	53.7738	0.96566	26.4833	2.17107	33.7657	0.97099	26.5565	2.82603	13.7366	0.52174				0
26.5365	1.48451	53.6904	0.96099	26.567	2.1797	33.6822	0.96657	26.6406	2.83203	13.6529	0.51765				0
26.6203	1.4912	53.6069	0.95646	26.6509	2.18965	33.5986	0.96246	26.7246	2.83896	13.5693	0.51431				0
26.7039	1.49665	53.5235	0.95061	26.7346	2.19824	33.515	0.95725	26.8085	2.84524	13.4856	0.51048				0
26.7875	1.50323	53.4399	0.94661	26.8185	2.20744	33.4314	0.95341	26.8926	2.85125	13.402	0.5065				0
26.8711	1.50859	53.3565	0.94111	26.9023	2.21727	33.3479	0.94852	26.9767	2.85781	13.3184	0.50297				0
26.9549	1.5146	53.273	0.93629	26.9859	2.22718	33.2644	0.94411	27.0606	2.8645	13.2347	0.49944				0
27.0385	1.52024	53.1893	0.93135	27.0699	2.23584	33.1808	0.93935	27.1446	2.87104	13.1511	0.4958				0
27.1222	1.52671	53.106	0.92684	27.1535	2.24555	33.0973	0.93521	27.2286	2.87664	13.0674	0.49163				0
27.2058	1.53242	53.0226	0.92264	27.2374	2.25507	33.0137	0.93074	27.3126	2.88431	12.9838	0.48843				0
27.2895	1.5384	52.939	0.91723	27.3212	2.26499	32.9302	0.92698	27.3967	2.89049	12.9001	0.48564				0
27.3732	1.54454	52.8555	0.91323	27.405	2.27361	32.8467	0.92278	27.4807	2.89671	12.8165	0.48124				0
27.4569	1.55055	52.7719	0.90789	27.4887	2.28413	32.7631	0.91906	27.5647	2.90307	12.7328	0.4778				0
27.5405	1.55659	52.6882	0.90384	27.5726	2.29382	32.6795	0.91486	27.6489	2.90944	12.6491	0.47437				0
27.6242	1.56242	52.6048	0.89967	27.6564	2.30296	32.596	0.91048	27.7328	2.91653	12.5655	0.47091				0
27.708	1.56861	52.5213	0.89384	27.7402	2.31278	32.5124	0.90567	27.8168	2.92289	12.4818	0.46688				0
27.7915	1.57498	52.4376	0.89004	27.8241	2.32282	32.429	0.90181	27.9008	2.92901	12.3982	0.46374				0
27.8752	1.58095	52.3541	0.88605	27.9077	2.33271	32.3453	0.89739	27.9849	2.93537	12.3146	0.46017				0
27.9589	1.58684	52.2708	0.88047	27.9916	2.34215	32.2618	0.89342	28.0689	2.94266	12.2309	0.45609				0
28.0425	1.59327	52.1873	0.87596	28.0753	2.35245	32.1783	0.88945	28.1529	2.94855	12.1473	0.45317				0
28.1262	1.5998	52.1038	0.87233	28.1591	2.36201	32.0947	0.885	28.237	2.95514	12.0636	0.44913				0
28.2098	1.60474	52.0204	0.86644	28.2429	2.37242	32.0112	0.8813	28.321	2.96162	11.9799	0.44549				0
28.2935	1.61165	51.9368	0.863	28.3268	2.38184	31.9277	0.87707	28.4051	2.96806	11.8962	0.44257				0
28.3772	1.61832	51.8534	0.85743	28.4105	2.39164	31.8442	0.87366	28.489	2.975	11.8126	0.43843				0
28.4609	1.62393	51.77	0.85403	28.4944	2.40227	31.7606	0.86891	28.5729	2.98087	11.7289	0.43541				0
28.5446	1.63037	51.6863	0.85079	28.5782	2.41218	31.677	0.86439	28.6571	2.9872	11.6454	0.43186				0
28.6281	1.63647	51.6027	0.84657	28.6618	2.42247	31.5935	0.86109	28.741	2.99406	11.5617	0.42887				0
28.7118	1.64344	51.5192	0.84255	28.7456	2.43271	31.51	0.85671	28.825	3.00056	11.4781	0.42473				0
28.7956	1.64891	51.4357	0.83741	28.8294	2.44346	31.4264	0.8527	28.909	3.00629	11.3945	0.4221				0
28.8793	1.65588	51.3523	0.8322	28.9133	2.45315	31.3429	0.84954	28.9932	3.01263	11.3109	0.41795				0
28.9628	1.66291	51.2689	0.82824	28.997	2.46398	31.2594	0.84493	29.0772	3.01967	11.2273	0.41442				0
29.0466	1.66875	51.1853	0.82446	29.0808	2.47432	31.1757	0.84103	29.1611	3.02571	11.1436	0.41095				0
29.1302	1.6752	51.1016	0.82087	29.1646	2.48484	31.0922	0.8372	29.2452	3.03177	11.06	0.40755				0
29.2139	1.6824	51.0184	0.817	29.2484	2.49534	31.0087	0.83323	29.3292	3.03929	10.9763	0.40354				0
29.2976	1.68832	50.935	0.81321	29.3322	2.50584	30.9251	0.82923	29.4132	3.04579	10.8927	0.40027				0
29.3813	1.69453	50.8513	0.80957	29.4159	2.51743	30.8415	0.8253	29.4973	3.05199	10.809	0.39653				0
29.4648	1.70139	50.7679	0.80509	29.4997	2.52767	30.7579	0.82204	29.5813	3.05893	10.7254	0.39299				0
29.5485	1.70759	50.6842	0.80047	29.5835	2.53892	30.6745	0.81734	29.6653	3.0658	10.6417	0.38933				0
29.6322	1.71371	50.6008	0.79748	29.6674	2.54946	30.5909	0.81476	29.7494	3.07277	10.5581	0.38626				0
29.7158	1.72099	50.5171	0.79285	29.7511	2.56008	30.5073	0.8109	29.8333	3.07982	10.4744	0.38158				0
29.7996	1.72746	50.4341	0.78893	29.835	2.57082	30.4238	0.80669	29.9174	3.08581	10.3908	0.37904				0
29.8832	1.73386	50.3502	0.78521	29.9188	2.5815	30.3402	0.80352	30.0014	3.09323	10.3071	0.376				0
29.967	1.74125	50.2668	0.78044	30.0025	2.59233	30.2568	0.79955	30.0855	3.09973	10.2235	0.37167				0
30.0505	1.74736	50.1834	0.77695	30.0863	2.60314	30.173	0.79489	30.1695	3.10636	10.1399	0.36865				0
30.1342	1.75397	50.0998	0.77248	30.1701	2.61436	30.0896	0.79139	30.2535	3.11279	10.0562	0.36554				0
30.2178	1.76113	50.0162	0.76851	30.2539	2.62539	30.006	0.78759	30.3375	3.11923	9.97261	0.3616				0
30.3015	1.76778	49.9326	0.76504	30.3377	2.63629	29.9225	0.78353	30.4216	3.12565	9.88892	0.35834				0
30.3853	1.77425	49.8493	0.76212	30.4215	2.64778	29.8389	0.78027	30.5055	3.13257	9.80532	0.35427				0
30.469	1.78141	49.7656	0.75866	30.5052	2.65879	29.7554	0.77631	30.5895	3.13873	9.72163	0.35091				0
30.5525	1.78778	49.6823	0.7547	30.5891	2.67001	29.6718	0.77257	30.6735	3.14575	9.63803	0.34674				0
30.6363	1.79454	49.5987	0.75104	30.6728	2.68145	29.5883	0.76883	30.7577	3.15186	9.55435	0.34385				0
30.7199	1.80186	49.5152	0.74759	30.7566	2.6925	29.5047	0.76546	30.8416	3.159	9.47072	0.33921				0
30.8036	1.80824	49.4317	0.74349	30.8404	2.70368	29.4211	0.76152	30.9256	3.16529	9.38707	0.33673				0
30.8872	1.81531	49.3481	0.74025	30.9242	2.71538	29.3376	0.75758	31.0098	3.17197	9.30341	0.33314				0
30.9707	1.82236	49.2646	0.73699	31.008	2.72633	29.254	0.75452	31.0937	3.17886	9.21981	0.32963				0
31.0544	1.82915	49.1811	0.73245	31.0917	2.73805	29.1704	0.74996	31.1778	3.18597	9.13616	0.32648				0
31.1383	1.83617	49.0978	0.72926	31.1756	2.7496	29.087	0.74677	31.2616	3.1927	9.05249	0.32294				0
31.2219	1.84316	49.014	0.72605	31.2594	2.76132	29.0034	0.74255	31.3458	3.19853	8.96888	0.31902				0
31.3056	1.85041	48.9308	0.72185	31.3432	2.77298	28.9198	0.73928	31.4298	3.20551	8.88524	0.31628				0
31.3892	1.85624	48.847	0.71946	31.4269	2.78476	28.8362	0.73637	31.5138	3.21239	8.80155	0.31246				0
31.473	1.86394	48.7638	0.71494	31.5109	2.79598	28.7528	0.73243	31.5979	3.21974	8.71793	0.3085				0
31.5566	1.87143	48.6803	0.71242	31.5945	2.80826	28.6692	0.7301	31.6818	3.22558	8.63429	0.30552				0
31.6403	1.87755	48.5968	0.70754	31.6783	2.82017	28.5857	0.72633	31.7658	3.23349	8.55063	0.30185				0
31.724	1.88522	48.5132	0.70492	31.7622	2.83166	28.5021	0.72293	31.85	3.23991	8.467	0.2977				0
31.8077	1.89224	48.4296	0.7016	31.8459	2.84422	28.4186	0.71928	31.9338	3.24604	8.38337	0.29476				0
31.8913	1.89971	48.3462	0.6982	31.9297	2.85567	28.3351	0.71587	32.0179	3.2529	8.29971	0.29128				0
31.975	1.90666	48.2627	0.69423	32.0135	2.86776	28.2514	0.7121	32.102	3.25991	8.21605	0.28824				0
32.0587	1.91358	48.1793	0.69151	32.0973	2.88011	28.1679	0.7088	32.186	3.26668	8.13242	0.28526				0
32.1422	1.92081	48.0958	0.68761	32.181	2.89236	28.0845	0.70484	32.2699	3.27299	8.04878	0.28123				0
32.226	1.92865	48.0122	0.68495	32.2649	2.9037	28.0008	0.70223	32.3539	3.28024	7.96514	0.27791				0
32.3096	1.93506	47.9288	0.68052	32.3486	2.91654	27.9173	0.69811	32.4382	3.28728	7.88151	0.27475				0
32.3932	1.9426	47.8452	0.67713	32.4325	2.92862	27.8338	0.69496	32.5221	3.29423	7.79786	0.27111				0
32.477	1.95071	47.7619	0.67453	32.5163	2.94132	27.7502	0.69211	32.6061	3.30056	7.71422	0.26773				0
32.5607	1.95691	47.6785	0.67011	32.6	2.95324	27.6667	0.68805	32.6901	3.30818	7.63057	0.26455				0
32.6444	1.96441	47.5949	0.66712	32.6838	2.96582	27.583	0.68513	32.7742	3.31508	7.54692	0.26086				0
32.728	1.97239	47.5113	0.66396	32.7675	2.97873	27.4995	0.68183	32.8582	3.3214	7.4633	0.25766				0
32.8116	1.97928	47.4279	0.65992	32.8515	2.99077	27.416	0.67835	32.9421	3.32866	7.37965	0.25332				0
32.8952	1.98687	47.3441	0.65782	32.9352	3.00396	27.3325	0.67566	33.0262	3.33585	7.296	0.24968				0
32.979	1.99477	47.2605	0.65406	33.019	3.01595	27.2489	0.67133	33.1102	3.34235	7.21235	0.24619				0
33.0627	2.00162	47.1771	0.65	33.1028	3.02923	27.1654	0.66899	33.1943	3.34919	7.1287	0.24289				0
33.1461	2.00913	47.0937	0.64785	33.1865	3.04171	27.0819	0.66515	33.2782	3.35628	7.04505	0.2398				0
33.23	2.01675	47.0104	0.6438	33.2704	3.05494	26.9982	0.66208	33.3623	3.36291	6.96142	0.23553				0
33.3137	2.02419	46.9266	0.6417	33.3541	3.06756	26.9147	0.65884	33.4463	3.37074	6.8778	0.23262				0
33.3973	2.03184	46.8432	0.63777	33.438	3.0811	26.8312	0.6553	33.5303	3.37746	6.79415	0.22883				0
33.481	2.03948	46.7599	0.63478	33.5216	3.09392	26.7476	0.65145	33.6144	3.38473	6.71048	0.22549				0
33.5647	2.04703	46.6761	0.63206	33.6055	3.10641	26.664	0.64873	33.6984	3.39144	6.62685	0.22191				0
33.6483	2.05494	46.5926	0.62902	33.6893	3.12036	26.5806	0.64547	33.7824	3.39838	6.54321	0.2183				0
33.732	2.06248	46.5089	0.62509	33.7732	3.13269	26.4971	0.64288	33.8664	3.40527	6.45957	0.21415				0
33.8157	2.07056	46.4256	0.62251	33.8569	3.14575	26.4134	0.63943	33.9505	3.41233	6.37591	0.21114				0
33.8993	2.07827	46.3421	0.61884	33.9408	3.1596	26.3299	0.63586	34.0345	3.41924	6.2923	0.20686				0
33.983	2.08593	46.2585	0.61678	34.0244	3.17291	26.2464	0.63277	34.1185	3.4261	6.20863	0.20527				0
34.0667	2.09395	46.175	0.61248	34.1083	3.18625	26.1628	0.62969	34.2025	3.43387	6.12499	0.20111				0
34.1504	2.10193	46.0914	0.61019	34.1921	3.19991	26.0792	0.62661	34.2865	3.44092	6.04134	0.19752				0
34.234	2.10989	46.0082	0.60715	34.2758	3.21309	25.9958	0.62327	34.3704	3.44784	5.95776	0.19391				0
34.3177	2.11786	45.9246	0.60423	34.3596	3.22713	25.9122	0.62015	34.4545	3.45617	5.87406	0.19098				0
34.4013	2.1258	45.8409	0.60085	34.4434	3.24039	25.8286	0.61672	34.5387	3.4628	5.79044	0.1867				0
34.4851	2.13387	45.7575	0.59721	34.5273	3.25395	25.745	0.61335	34.6227	3.46997	5.70678	0.18352				0
34.5686	2.14195	45.6739	0.59532	34.6111	3.26757	25.6614	0.61124	34.7066	3.47765	5.62313	0.18078				0
34.6524	2.14951	45.5905	0.59165	34.6949	3.28135	25.578	0.60764	34.7907	3.48508	5.5395	0.17621				0
34.736	2.15849	45.5071	0.58964	34.7786	3.29526	25.4945	0.60422	34.8747	3.49088	5.45585	0.17361				0
34.8196	2.16567	45.4237	0.58584	34.8624	3.30911	25.4108	0.60162	34.9587	3.49946	5.37221	0.17035				0
34.9034	2.17458	45.3401	0.58425	34.9462	3.32325	25.3272	0.59851	35.0426	3.50645	5.28857	0.16675				0
34.987	2.18193	45.2565	0.58098	35.0299	3.33693	25.2438	0.59538	35.1267	3.51309	5.20492	0.16328				0
35.0707	2.19101	45.1732	0.57798	35.1138	3.3513	25.1602	0.59269	35.2108	3.52098	5.12127	0.16089				0
35.1544	2.19832	45.0896	0.57523	35.1976	3.3647	25.0766	0.58898	35.2949	3.52862	5.03761	0.15819				0
35.2381	2.20758	45.0062	0.57096	35.2814	3.37912	24.9931	0.58624	35.3788	3.53509	4.95398	0.15484				0
35.3217	2.21529	44.9226	0.56811	35.3651	3.39312	24.9096	0.58363	35.4628	3.54285	4.87034	0.15177				0
35.4054	2.22442	44.8391	0.56579	35.449	3.40747	24.826	0.58024	35.5468	3.54992	4.78673	0.14873				0
35.489	2.2324	44.7555	0.56263	35.5327	3.42135	24.7425	0.57753	35.6308	3.55817	4.70306	0.14651				0
35.5727	2.24065	44.672	0.56006	35.6165	3.43634	24.6588	0.57469	35.7148	3.56526	4.6194	0.14251				0
35.6563	2.24953	44.5886	0.55772	35.7003	3.45081	24.5754	0.57113	35.799	3.57181	4.53579	0.13903				0
35.74	2.25809	44.505	0.55407	35.7841	3.46493	24.4918	0.56837	35.883	3.58021	4.45212	0.13648				0
35.8236	2.26613	44.4216	0.5518	35.868	3.47899	24.4082	0.56584	35.967	3.58783	4.3685	0.13292				0
35.9074	2.27494	44.3381	0.54805	35.9517	3.49387	24.3247	0.5627	36.051	3.59386	4.28485	0.12968				0
35.9911	2.28345	44.2546	0.54583	36.0355	3.5085	24.2412	0.55985	36.1351	3.60202	4.20121	0.12718				0
36.0748	2.29185	44.1711	0.54347	36.1193	3.52233	24.1577	0.55704	36.219	3.60982	4.11757	0.12384				0
36.1583	2.3008	44.0876	0.54053	36.203	3.53714	24.074	0.55387	36.3031	3.61628	4.03392	0.12051				0
36.2421	2.30908	44.0041	0.53837	36.2868	3.55163	23.9905	0.55136	36.3871	3.6242	3.95025	0.11795				0
36.3257	2.31786	43.9205	0.53576	36.3705	3.56598	23.9071	0.54842	36.4711	3.63266	3.86664	0.11498				0
36.4095	2.32636	43.8371	0.53282	36.4545	3.58113	23.8237	0.54551	36.5551	3.63959	3.78298	0.1123				0
36.4931	2.33524	43.7535	0.53046	36.5381	3.59572	23.74	0.54339	36.6391	3.64737	3.69935	0.10914				0
36.5767	2.34435	43.67	0.52719	36.622	3.61114	23.6564	0.54038	36.7231	3.65547	3.6157	0.10621				0
36.6604	2.35289	43.5867	0.5248	36.7058	3.62528	23.573	0.53749	36.8071	3.66315	3.53205	0.10357				0
36.7441	2.36179	43.503	0.52217	36.7896	3.64024	23.4894	0.5346	36.8912	3.67002	3.44841	0.09984				0
36.8278	2.37067	43.4195	0.51945	36.8733	3.65539	23.4058	0.5318	36.9752	3.67772	3.36477	0.09674				0
36.9114	2.38017	43.336	0.51662	36.9573	3.66971	23.322	0.52885	37.0592	3.68575	3.28111	0.09397				0
36.9951	2.38891	43.2525	0.51388	37.041	3.68367	23.2384	0.52645	37.1434	3.69253	3.19748	0.09057				0
37.0788	2.39801	43.169	0.51109	37.1247	3.69962	23.1549	0.52343	37.2273	3.70056	3.11384	0.08836				0
37.1624	2.40685	43.0856	0.50889	37.2086	3.71513	23.0713	0.52019	37.3113	3.70827	3.03019	0.08519				0
37.2461	2.41616	43.002	0.50645	37.2923	3.72994	22.9877	0.518	37.3954	3.71655	2.94654	0.0821				0
37.3298	2.42472	42.9186	0.50397	37.3761	3.74591	22.9043	0.51476	37.4794	3.72371	2.86292	0.0789				0
37.4134	2.43416	42.835	0.50156	37.4599	3.76077	22.8207	0.51126	37.5634	3.73221	2.77925	0.07677				0
37.4971	2.44338	42.7516	0.49864	37.5438	3.77557	22.7373	0.50857	37.6473	3.73981	2.69563	0.07357				0
37.5808	2.45223	42.668	0.49604	37.6275	3.79073	22.6537	0.50639	37.7314	3.74744	2.61198	0.07106				0
37.6644	2.46175	42.5845	0.49436	37.7114	3.80624	22.5702	0.50271	37.8154	3.7558	2.52834	0.06771				0
37.7481	2.47144	42.501	0.49157	37.7951	3.82097	22.4866	0.50045	37.8995	3.76329	2.4447	0.06476				0
37.8318	2.48039	42.4175	0.48918	37.8788	3.83672	22.4031	0.49714	37.9835	3.77186	2.36106	0.06139				0
37.9154	2.48976	42.3341	0.48647	37.9626	3.85155	22.3195	0.49439	38.0676	3.77998	2.2774	0.05892				0
37.9991	2.49936	42.2504	0.48333	38.0465	3.86701	22.236	0.49184	38.1515	3.78791	2.19377	0.05581				0
38.0828	2.5092	42.1671	0.48116	38.1302	3.8821	22.1525	0.48944	38.2356	3.79615	2.11012	0.05316				0
38.1664	2.5182	42.0834	0.47892	38.214	3.89741	22.0689	0.48631	38.3196	3.8034	2.02647	0.05012				0
38.2501	2.52808	41.9999	0.47621	38.2979	3.91278	21.9853	0.48436	38.4037	3.81208	1.94284	0.04787				0
38.3338	2.538	41.9165	0.47323	38.3816	3.92847	21.9018	0.48044	38.4876	3.82094	1.85918	0.04548				0
38.4174	2.54742	41.8329	0.47216	38.4654	3.94293	21.8182	0.47859	38.5717	3.8281	1.77556	0.04146				0
38.5011	2.55754	41.7496	0.46869	38.5492	3.95848	21.7347	0.47531	38.6556	3.83596	1.6919	0.03932				0
38.5847	2.56715	41.6659	0.46689	38.633	3.97411	21.6511	0.47325	38.7398	3.84479	1.60826	0.03656				0
38.6685	2.57745	41.5825	0.46442	38.7168	3.98899	21.5676	0.47092	38.8237	3.8525	1.52462	0.03382				0
38.7521	2.58688	41.499	0.46139	38.8005	4.00404	21.4841	0.46813	38.9078	3.86015	1.44097	0.03123				0
38.8357	2.59676	41.4154	0.45954	38.8844	4.01996	21.4005	0.46488	38.9918	3.86836	1.35733	0.02858				0
38.9194	2.60662	41.332	0.45717	38.9681	4.03478	21.317	0.46201	39.0759	3.87654	1.27369	0.02591				0
39.0031	2.61696	41.2485	0.45497	39.0519	4.05002	21.2334	0.45916	39.1597	3.88489	1.19004	0.02359				0
39.0868	2.6267	41.1649	0.45294	39.1357	4.06519	21.1499	0.4565	39.2439	3.89358	1.10641	0.02088				0
39.1704	2.63664	41.0814	0.45021	39.2195	4.08046	21.0663	0.45354	39.3279	3.90162	1.02275	0.018				0
39.2541	2.64694	40.998	0.44899	39.3033	4.09526	20.9827	0.45151	39.412	3.90988	0.93911	0.01588				0
39.3377	2.65735	40.9144	0.44525	39.3871	4.11005	20.8991	0.44835	39.4958	3.91763	0.85547	0.01317				0
39.4215	2.66717	40.831	0.44368	39.471	4.12653	20.8157	0.44571	39.5799	3.92632	0.77183	0.01072				0
39.5052	2.67721	40.7474	0.44173	39.5548	4.14162	20.7321	0.44286	39.6639	3.93541	0.68818	0.00871				0
39.5888	2.68776	40.6639	0.43843	39.6385	4.15607	20.6486	0.43983	39.7479	3.94318	0.60454	0.00632				0
39.6724	2.69756	40.5805	0.43709	39.7222	4.17173	20.565	0.43732	39.8321	3.95241	0.52089	0.00387				0
39.7561	2.70751	40.497	0.43392	39.8061	4.18693	20.4814	0.43487	39.916	3.95972	0.43725	0.00169				0
39.8398	2.71848	40.4135	0.43239	39.8899	4.20161	20.3978	0.43214	40	3.96709	0.35361	9.60182e-07				0
39.9235	2.72906	40.3299	0.43064	39.9737	4.21619	20.3143	0.42971
40.0072	2.73923	40.2463	0.42848	40.0574	4.23159	20.2307	0.42739
40.0908	2.74926	40.1629	0.42591	40.1412	4.24572	20.1472	0.42476
40.1746	2.7609	40.0794	0.42221	40.2251	4.26068	20.0637	0.42257
40.2582	2.77129	39.996	0.42226	40.3088	4.27545	19.9801	0.41971
40.3417	2.78273	39.9124	0.41878	40.3926	4.29016	19.8966	0.41756
40.4255	2.79269	39.829	0.4168	40.4763	4.3043	19.8131	0.41487
40.5091	2.80433	39.7454	0.41386	40.5602	4.318	19.7295	0.41247
40.5929	2.81447	39.6619	0.41239	40.644	4.333	19.6459	0.41039
40.6765	2.82534	39.5784	0.40974	40.7278	4.34742	19.5624	0.40768
40.7601	2.83622	39.4949	0.40823	40.8115	4.36159	19.4789	0.40466
40.8438	2.84716	39.4114	0.4053	40.8954	4.37617	19.3953	0.40194
40.9275	2.85737	39.3278	0.40274	40.9791	4.39026	19.3118	0.39948
41.0112	2.8686	39.2444	0.40106	41.0629	4.40468	19.2282	0.39714
41.0948	2.88012	39.1608	0.39928	41.1468	4.41921	19.1446	0.39394
41.1785	2.89104	39.0774	0.39678	41.2306	4.43274	19.0611	0.39249
41.2621	2.90218	38.9938	0.39452	41.3143	4.4465	18.9776	0.38882
41.3459	2.91352	38.9103	0.39336	41.3981	4.46058	18.894	0.38633
41.4295	2.92503	38.8269	0.39092	41.4819	4.47429	18.8105	0.38408
41.513	2.93597	38.7433	0.38947	41.5657	4.48901	18.7269	0.38215
41.5968	2.94813	38.6599	0.38671	41.6495	4.50196	18.6434	0.37921
41.6805	2.95933	38.5763	0.3849	41.7332	4.51589	18.5598	0.37722
41.7642	2.97081	38.4928	0.38211	41.817	4.53023	18.4763	0.37459
41.8479	2.98174	38.4093	0.3804	41.9009	4.54361	18.3927	0.37206
41.9314	2.99413	38.3258	0.3788	41.9846	4.55654	18.3092	0.37
42.0152	3.00522	38.2423	0.37652	42.0685	4.5712	18.2256	0.36729
42.0989	3.01704	38.1589	0.37493	42.1522	4.58392	18.1421	0.36526
42.1825	3.02933	38.0753	0.37287	42.2361	4.59682	18.0585	0.36325
42.2662	3.04168	37.9918	0.37131	42.3199	4.61069	17.975	0.36034
42.3497	3.05328	37.9083	0.36882	42.4036	4.62439	17.8914	0.35788
42.4335	3.06496	37.8247	0.36662	42.4874	4.63752	17.8079	0.35577
42.5172	3.0775	37.7413	0.36494	42.5712	4.65064	17.7243	0.3527
42.6009	3.09004	37.6578	0.36255	42.6551	4.66435	17.6408	0.35081
42.6846	3.10191	37.5742	0.36014	42.7388	4.67719	17.5573	0.34738
42.7682	3.11408	37.4908	0.35868	42.8226	4.68971	17.4737	0.34563
42.8519	3.12709	37.4073	0.35606	42.9064	4.70305	17.3902	0.34277
42.9356	3.13884	37.3238	0.35403	42.9903	4.71639	17.3066	0.33971
43.0192	3.15088	37.2402	0.35308	43.0739	4.72934	17.2231	0.33713
43.1029	3.16415	37.1568	0.35041	43.1578	4.74194	17.1396	0.33447
43.1865	3.1759	37.0732	0.34816	43.2415	4.75557	17.056	0.3315
43.2703	3.18867	36.9896	0.3474	43.3252	4.7679	16.9724	0.32938
43.3538	3.2014	36.9062	0.3445	43.4091	4.7797	16.8889	0.32707
43.4376	3.21471	36.8228	0.34243	43.4928	4.79295	16.8053	0.32513
43.5212	3.22694	36.7393	0.34021	43.5767	4.80565	16.7218	0.32185
43.605	3.23922	36.6557	0.33884	43.6605	4.81841	16.6382	0.31969
43.6886	3.25283	36.5722	0.33712	43.7443	4.83069	16.5547	0.31757
43.7721	3.2657	36.4887	0.33449	43.8281	4.84409	16.4711	0.31586
43.8559	3.27858	36.4052	0.33217	43.9118	4.85669	16.3876	0.31234
43.9397	3.29109	36.3217	0.33093	43.9957	4.86934	16.3041	0.31069
44.0233	3.30548	36.2382	0.32811	44.0794	4.88179	16.2204	0.30878
44.1069	3.31823	36.1548	0.32673	44.1632	4.89496	16.1369	0.30533
44.1905	3.33128	36.0711	0.32439	44.247	4.90685	16.0533	0.30349
44.2743	3.34491	35.9877	0.3229	44.3308	4.9194	15.9697	0.30121
44.3579	3.35874	35.9043	0.32119	44.4146	4.9318	15.8862	0.29926
44.4415	3.37084	35.8206	0.31941	44.4984	4.94581	15.8027	0.29707
44.5253	3.38522	35.7373	0.31761	44.5821	4.95717	15.7191	0.29476
44.6089	3.39871	35.6537	0.31521	44.666	4.97039	15.6356	0.29197
44.6927	3.41207	35.5703	0.31325	44.7498	4.98332	15.552	0.28958
44.7763	3.42642	35.4868	0.3116	44.8335	4.99472	15.4685	0.28776
44.8599	3.44008	35.4032	0.30989	44.9174	5.00828	15.385	0.28498
44.9436	3.4538	35.3198	0.30726	45.0011	5.02077	15.3014	0.28288
45.0272	3.46779	35.2361	0.30589	45.0849	5.03316	15.2178	0.28043
45.111	3.48191	35.1527	0.30341	45.1687	5.04474	15.1343	0.27779
45.1947	3.4969	35.0692	0.30194	45.2526	5.05871	15.0507	0.27604
45.2783	3.51046	34.9857	0.30036	45.3364	5.07059	14.9672	0.27455
45.362	3.52472	34.9021	0.29865	45.4201	5.08311	14.8837	0.27129
45.4457	3.53969	34.8188	0.29683	45.504	5.09569	14.8001	0.26891
45.5292	3.55362	34.7352	0.29505	45.5876	5.10868	14.7165	0.26662
45.6129	3.56851	34.6516	0.29339	45.6716	5.12137	14.633	0.26399
45.6966	3.58305	34.5682	0.2915	45.7553	5.13357	14.5495	0.26116
45.7804	3.59836	34.4847	0.28962	45.8391	5.14595	14.4659	0.25969
45.8642	3.61224	34.4012	0.28782	45.9229	5.15819	14.3824	0.25673
45.9477	3.62725	34.3176	0.28605	46.0066	5.17091	14.2989	0.25427
46.0312	3.64197	34.2342	0.2849	46.0906	5.18202	14.2153	0.25222
46.1151	3.65722	34.1507	0.28277	46.1743	5.19557	14.1317	0.2502
46.1985	3.6723	34.0671	0.28183	46.2581	5.20846	14.0482	0.24786
46.2825	3.68788	33.9836	0.27976	46.3419	5.22114	13.9646	0.24512
46.3662	3.7029	33.9001	0.27742	46.4255	5.23366	13.8811	0.24298
46.4498	3.71806	33.8165	0.27569	46.5094	5.24608	13.7976	0.2402
46.5333	3.73365	33.7331	0.27456	46.5933	5.26008	13.714	0.23772
46.617	3.74982	33.6496	0.27302	46.6772	5.27183	13.6305	0.23594
46.7008	3.7648	33.5661	0.27074	46.761	5.28417	13.5469	0.23375
46.7842	3.78042	33.4826	0.26932	46.8444	5.29795	13.4634	0.23144
46.8679	3.79635	33.3991	0.26792	46.9283	5.31058	13.3798	0.22881
46.9515	3.81228	33.3156	0.26566	47.012	5.3234	13.2963	0.22609
47.0353	3.82854	33.2321	0.26428	47.0958	5.33591	13.2127	0.22294
47.1187	3.84407	33.1486	0.26131	47.1797	5.34907	13.1292	0.22113
47.2028	3.8602	33.0652	0.25983	47.2635	5.36198	13.0456	0.219
47.2862	3.8768	32.9817	0.25865	47.3472	5.37425	12.9621	0.21617
47.3698	3.89221	32.898	0.25658	47.4311	5.3871	12.8786	0.2137
47.4536	3.90885	32.8145	0.25519	47.5151	5.40124	12.795	0.21096
47.5374	3.92504	32.731	0.25356	47.5984	5.41321	12.7114	0.20989
47.6208	3.94189	32.6476	0.25193	47.6825	5.42731	12.6279	0.20736
47.7047	3.95854	32.5641	0.25026	47.7661	5.44004	12.5444	0.2042
47.7881	3.97531	32.4806	0.24881	47.8501	5.45394	12.4608	0.20322
47.8717	3.99273	32.3971	0.24737	47.9338	5.46542	12.3772	0.19992
47.9556	4.00904	32.3136	0.24571	48.0178	5.47829	12.2937	0.19833
48.0393	4.02663	32.23	0.24368	48.1015	5.49191	12.2102	0.19514
48.123	4.04395	32.1465	0.24288	48.1853	5.50419	12.1266	0.19428
48.2068	4.06037	32.063	0.24019	48.2692	5.51866	12.0431	0.19094
48.2906	4.07821	31.9796	0.23891	48.3528	5.53149	11.9595	0.18892
48.3741	4.09559	31.896	0.23668	48.4367	5.54455	11.8759	0.18625
48.4577	4.11254	31.8126	0.23547	48.5206	5.55859	11.7924	0.18457
48.5415	4.13049	31.7291	0.23341	48.6042	5.57201	11.7088	0.18205
48.6251	4.14899	31.6456	0.23124	48.6882	5.58425	11.6251	0.17913
48.7087	4.16667	31.5621	0.23036	48.7717	5.5983	11.5417	0.17699
48.7922	4.1845	31.4786	0.22884	48.8558	5.61238	11.4581	0.17498
48.876	4.20279	31.395	0.22677	48.9393	5.62494	11.3746	0.172
48.9599	4.22099	31.3115	0.22539	49.0232	5.63915	11.2911	0.16973
49.0435	4.23961	31.228	0.22422	49.107	5.65279	11.2075	0.16769
49.127	4.2579	31.1445	0.22284	49.1908	5.66676	11.124	0.16581
49.2105	4.27629	31.061	0.22097	49.2746	5.6802	11.0404	0.16314
49.2946	4.2954	30.9776	0.21922	49.3584	5.69233	10.9569	0.16099
49.3779	4.31357	30.894	0.21752	49.4422	5.70632	10.8733	0.15883
49.4618	4.33255	30.8105	0.21595	49.526	5.72058	10.7898	0.15664
49.5454	4.35101	30.727	0.21466	49.6097	5.73361	10.7062	0.15389
49.6292	4.36896	30.6435	0.21311	49.6935	5.74852	10.6227	0.1518
49.7128	4.38822	30.56	0.21173	49.7773	5.76185	10.5391	0.14973
49.7966	4.40733	30.4765	0.21024	49.8612	5.77586	10.4556	0.14713
49.8801	4.42713	30.3929	0.20891	49.945	5.79028	10.372	0.14549
49.9639	4.44679	30.3095	0.20678	50.0288	5.80448	10.2885	0.14285
50.0474	4.46621	30.2259	0.20554	50.1126	5.81888	10.205	0.14004
50.1312	4.48621	30.1425	0.20403	50.1963	5.83213	10.1214	0.13862
50.2146	4.50551	30.059	0.20251	50.28	5.84666	10.0379	0.13605
50.2986	4.52583	29.9755	0.20003	50.3637	5.86071	9.95431	0.13328
50.3822	4.5461	29.8919	0.19909	50.4477	5.87478	9.87081	0.13126
50.4658	4.5661	29.8085	0.19739	50.5315	5.88902	9.78721	0.12939
50.5495	4.5859	29.725	0.1962	50.6154	5.90386	9.70371	0.12739
50.6332	4.6073	29.6414	0.19453	50.6991	5.9178	9.62011	0.12482
50.7168	4.62745	29.5579	0.19322	50.783	5.93226	9.53656	0.12236
50.8004	4.64875	29.4744	0.19211	50.8665	5.94617	9.45304	0.12107
50.8841	4.66883	29.391	0.18976	50.9504	5.96185	9.36945	0.11867
50.9679	4.6898	29.3074	0.18839	51.0343	5.97711	9.28596	0.1158
51.0515	4.71104	29.2239	0.18715	51.1182	5.99092	9.20238	0.11447
51.1352	4.73177	29.1404	0.18505	51.2017	6.00537	9.1188	0.11242
51.2187	4.75355	29.0569	0.18369	51.2855	6.02042	9.03528	0.10968
51.3024	4.77421	28.9735	0.18251	51.3693	6.03348	8.95172	0.10707
51.386	4.7957	28.89	0.18104	51.4532	6.04889	8.86818	0.10611
51.4699	4.81716	28.8065	0.17943	51.5369	6.06415	8.78464	0.10332
51.5536	4.83911	28.7229	0.17805	51.6208	6.07843	8.7011	0.10155
51.6373	4.86085	28.6394	0.17709	51.7043	6.0938	8.61754	0.0999
51.7207	4.88298	28.556	0.17539	51.7881	6.10853	8.53399	0.09807
51.8044	4.9058	28.4723	0.17385	51.8721	6.12336	8.45044	0.0962
51.8882	4.92792	28.389	0.17216	51.956	6.1393	8.36689	0.09454
51.9719	4.95051	28.3054	0.17109	52.0397	6.1541	8.28335	0.09161
52.0554	4.9732	28.2219	0.16924	52.1233	6.16987	8.19978	0.09062
52.1391	4.99627	28.1384	0.16805	52.2074	6.18522	8.11626	0.08721
52.2229	5.01834	28.0551	0.16667	52.291	6.20051	8.03269	0.08647
52.3065	5.04217	27.9714	0.16498	52.3747	6.21618	7.94914	0.0846
52.3902	5.06492	27.8879	0.16258	52.4586	6.23138	7.86559	0.08255
52.4738	5.08793	27.8045	0.16152	52.5423	6.24623	7.78205	0.08086
52.5574	5.11139	27.7207	0.16078	52.6262	6.26229	7.69849	0.07881
52.6412	5.13473	27.6374	0.15902	52.7099	6.27852	7.61496	0.07666
52.7249	5.15795	27.5539	0.15821	52.7939	6.29278	7.53141	0.07487
52.8085	5.1812	27.4704	0.15656	52.8776	6.30895	7.44786	0.07295
52.892	5.20536	27.3868	0.15446	52.9613	6.32501	7.36431	0.07055
52.9759	5.22964	27.3033	0.15361	53.0452	6.34084	7.28076	0.06902
53.0596	5.25385	27.2199	0.15256	53.1291	6.35593	7.19722	0.06742
53.1431	5.27715	27.1363	0.15053	53.2126	6.37262	7.11368	0.06605
53.2269	5.3019	27.053	0.14942	53.2963	6.38826	7.03014	0.06336
53.3106	5.32712	26.9693	0.1473	53.3803	6.40316	6.94656	0.06241
53.3941	5.3512	26.8859	0.14585	53.4641	6.41977	6.863	0.06109
53.4777	5.37559	26.8023	0.14472	53.5481	6.43611	6.77947	0.05921
53.5615	5.4009	26.7188	0.14288	53.6318	6.45165	6.69593	0.05715
53.6451	5.42543	26.6353	0.14155	53.7155	6.46805	6.61238	0.05576
53.7288	5.45058	26.5518	0.14044	53.7993	6.48419	6.52882	0.05353
53.8126	5.477	26.4684	0.13887	53.883	6.50058	6.44528	0.05178
53.8961	5.5018	26.3848	0.13799	53.9669	6.51745	6.36172	0.04973
53.9799	5.52755	26.3013	0.13635	54.0507	6.53475	6.27818	0.04803
54.0635	5.55418	26.2179	0.1351	54.1344	6.55152	6.19463	0.04675
54.1473	5.57888	26.1343	0.13308	54.2182	6.56834	6.11111	0.044
54.2308	5.60555	26.0508	0.13238	54.302	6.58593	6.02752	0.04262
54.3146	5.63203	25.9672	0.13081	54.3858	6.60165	5.94399	0.04175
54.3983	5.65797	25.8838	0.12925	54.4697	6.6189	5.86045	0.03955
54.4817	5.68549	25.8003	0.12787	54.5534	6.63617	5.77695	0.03781
54.5657	5.71233	25.7168	0.1259	54.6373	6.65208	5.69335	0.03709
54.6492	5.73854	25.6333	0.12477	54.721	6.66863	5.60981	0.03394
54.7329	5.76545	25.5498	0.12385	54.8047	6.68622	5.52624	0.03399
54.8165	5.79289	25.4663	0.12235	54.8886	6.70338	5.4427	0.03141
54.9002	5.8196	25.3828	0.12078	54.9724	6.71958	5.35915	0.03053
54.9838	5.84682	25.2992	0.11982	55.0561	6.73765	5.27562	0.02817
55.0676	5.87499	25.2157	0.11806	55.1399	6.75439	5.19205	0.0272
55.1512	5.90316	25.1323	0.11666	55.2238	6.77068	5.10851	0.02517
55.2348	5.93041	25.0487	0.11571	55.3074	6.7886	5.02496	0.02447
55.3185	5.95895	24.9653	0.11489	55.3916	6.80583	4.94142	0.02236
55.4023	5.98701	24.8818	0.11294	55.4752	6.82401	4.85785	0.02202
55.4859	6.01602	24.7982	0.11176	55.5588	6.84034	4.77431	0.01996
55.5695	6.04389	24.7148	0.11109	55.6426	6.85924	4.69076	0.01961
55.6534	6.07293	24.6312	0.10986	55.7265	6.87655	4.60722	0.01796
55.7368	6.10136	24.5478	0.1079	55.8104	6.89442	4.52367	0.01626
55.8205	6.13039	24.4643	0.10659	55.8942	6.91246	4.4401	0.01554
55.9041	6.16001	24.3808	0.10579	55.9779	6.93067	4.35656	0.01445
55.9879	6.18856	24.2973	0.1037	56.0616	6.94939	4.27302	0.01284
56.0716	6.21854	24.2138	0.10282	56.1454	6.96713	4.18948	0.01264
56.1554	6.2474	24.1302	0.10167	56.2292	6.98588	4.10592	0.01111
56.2388	6.2772	24.0467	0.10057	56.3131	7.00451	4.02239	0.01066
56.3226	6.30715	23.9632	0.09843	56.3968	7.02242	3.93883	0.00882
56.4059	6.33638	23.8799	0.0988	56.4806	7.04042	3.85529	0.00838
56.4898	6.36689	23.7965	0.09727	56.5644	7.05988	3.77173	0.00783
56.5735	6.39658	23.7129	0.09605	56.648	7.07844	3.68819	0.00747
56.6572	6.42636	23.6294	0.09413	56.732	7.09684	3.60463	0.00654
56.7409	6.45676	23.5459	0.09298	56.8159	7.116	3.52108	0.00601
56.8244	6.48765	23.4623	0.09148	56.8997	7.13482	3.43752	0.00588
56.9081	6.51813	23.3789	0.09059	56.9834	7.15426	3.35399	0.00498
56.9919	6.54936	23.295	0.08878	57.0671	7.17292	3.27044	0.00412
57.0755	6.58044	23.2114	0.08831	57.151	7.19229	3.18689	0.0043
57.1591	6.61097	23.1281	0.08668	57.2347	7.21256	3.10334	0.00382
57.243	6.64251	23.0445	0.08517	57.3184	7.23077	3.01977	0.00304
57.3267	6.67376	22.9609	0.08399	57.4022	7.25081	2.93623	0.00303
57.4102	6.70531	22.8775	0.08281	57.4861	7.27075	2.8527	0.00249
57.4936	6.73689	22.7942	0.08061	57.5698	7.28976	2.76915	0.00209
57.5774	6.76854	22.7106	0.0795	57.6538	7.31082	2.68558	0.00229
57.6614	6.80072	22.6271	0.07879	57.7375	7.33051	2.60204	0.002
57.7448	6.83222	22.5436	0.07697	57.8211	7.35033	2.51849	0.00168
57.8284	6.86429	22.4602	0.07552	57.9049	7.36963	2.43494	0.00178
57.9123	6.89592	22.3766	0.07454	57.9888	7.39243	2.35142	0.00113
57.996	6.928	22.2932	0.07371	58.0726	7.41034	2.26784	0.000831427
58.0796	6.96089	22.2096	0.072	58.1563	7.43098	2.18429	0.000636859
58.1633	6.99303	22.1261	0.07143	58.2404	7.45219	2.10076	0.00107
58.2467	7.02501	22.0427	0.07033	58.3241	7.4708	2.01719	0.000950775
58.3306	7.058	21.9591	0.06864	58.4078	7.49332	1.93367	0.000682994
58.4145	7.09035	21.8756	0.0676	58.4914	7.51336	1.85011	0.000668953
58.4978	7.12193	21.7921	0.06642	58.5754	7.53377	1.76655	0.000684999
58.5816	7.15518	21.7085	0.06483	58.6591	7.55538	1.68301	0.000410197
58.6653	7.18772	21.6251	0.06414	58.7429	7.57485	1.59946	-0.000202591
58.749	7.22026	21.5416	0.06252	58.8268	7.59708	1.51591	0.000135395
58.8327	7.25359	21.4581	0.06134	58.9105	7.61737	1.43237	-0.000243711
58.9162	7.28684	21.3745	0.06073	58.9943	7.63892	1.34882	0.00015746
58.9999	7.31954	21.2911	0.05901	59.078	7.65981	1.26527	-0.000420227
59.0836	7.35349	21.2076	0.05839	59.1619	7.68087	1.18172	-0.000500461
59.1674	7.38601	21.1241	0.05677	59.2456	7.70348	1.09817	0.000322943
59.2511	7.42007	21.0406	0.05582	59.3295	7.72547	1.01463	-0.00127
59.3345	7.45284	20.957	0.05425	59.4133	7.74789	0.93107	-0.000182533
59.4183	7.48562	20.8736	0.05352	59.4969	7.77092	0.84752	-0.000691017
59.502	7.51878	20.79	0.05237	59.5809	7.79184	0.76399	-0.000825409
59.5856	7.55195	20.7066	0.05044	59.6644	7.81465	0.68043	-0.000521522
59.6693	7.58578	20.623	0.05044	59.7483	7.83753	0.59688	-0.000666947
59.7527	7.61782	20.5396	0.04882	59.8321	7.8587	0.51332	-0.000104304
59.8366	7.6513	20.456	0.04763	59.916	7.88059	0.4298	-0.00107
59.9204	7.68435	20.3725	0.04673	60	7.90285	0.34622	-4.01171e-06
60.004	7.71778	20.289	0.04523
60.0876	7.75151	20.2055	0.0444
60.1712	7.78374	20.122	0.04296
60.255	7.81711	20.0385	0.04159
60.3385	7.84989	19.9551	0.04109
60.4222	7.88363	19.8715	0.04008
60.5058	7.91723	19.788	0.03882
60.5899	7.95	19.7045	0.03746
60.6733	7.98204	19.621	0.03676
60.7571	8.01524	19.5375	0.03578
60.8406	8.04869	19.454	0.03471
60.9241	8.0817	19.3705	0.03358
61.008	8.11569	19.287	0.03253
61.0917	8.14722	19.2035	0.03153
61.1752	8.18135	19.12	0.03089
61.259	8.21388	19.0365	0.02984
61.3426	8.24646	18.953	0.02911
61.4265	8.27978	18.8694	0.02803
61.51	8.31228	18.786	0.02723
61.5936	8.34503	18.7025	0.02606
61.6771	8.37769	18.619	0.02564
61.761	8.41076	18.5355	0.02401
61.8446	8.4424	18.4519	0.02372
61.9285	8.4761	18.3685	0.02246
62.0121	8.50824	18.2849	0.02205
62.0958	8.54067	18.2015	0.02072
62.1793	8.57349	18.118	0.02014
62.2631	8.60568	18.0344	0.01942
62.3466	8.63843	17.951	0.01852
62.4303	8.67139	17.8674	0.01796
62.514	8.70458	17.7839	0.01787
62.5977	8.73839	17.7004	0.01664
62.6813	8.772	17.6169	0.01608
62.7651	8.80557	17.5334	0.01551
62.8484	8.83895	17.45	0.01487
62.9323	8.87101	17.3664	0.01379
63.0157	8.90355	17.2828	0.01342
63.0995	8.93768	17.1994	0.01266
63.1834	8.97083	17.1159	0.01226
63.267	9.00444	17.0324	0.01139
63.3508	9.03851	16.9489	0.01094
63.4342	9.0718	16.8655	0.00975
63.518	9.10571	16.7819	0.00916
63.6018	9.13844	16.6984	0.00872
63.6854	9.17202	16.6149	0.0081
63.7692	9.20547	16.5314	0.00724
63.8529	9.24082	16.4479	0.00724
63.9363	9.27395	16.3643	0.00675
64.0202	9.30775	16.2809	0.00571
64.1037	9.34209	16.1974	0.00567
64.1875	9.37564	16.1138	0.00533
64.2712	9.40943	16.0304	0.00486
64.3548	9.44345	15.9468	0.00409
64.4386	9.47825	15.8634	0.00423
64.5221	9.513	15.7798	0.00322
64.6057	9.54742	15.6964	0.00344
64.6894	9.58349	15.6128	0.0029
64.7732	9.61782	15.5292	0.00232
64.8567	9.65257	15.4458	0.003
64.9404	9.68883	15.3623	0.00189
65.0241	9.72336	15.2788	0.00161
65.1078	9.75991	15.1953	0.00242
65.1914	9.79479	15.1118	0.000982507
65.2752	9.83035	15.0283	0.00113
65.3586	9.86742	14.9449	0.00122
65.4423	9.90343	14.8613	0.000693654
65.5262	9.93956	14.7778	0.000539057
65.6099	9.97569	14.6943	0.000362083
65.6934	10.0125	14.6108	-2.23759e-05
65.7769	10.0489	14.5273	-3.05126e-06
65.8607	10.0865	14.4438	-0.000585843
65.9445	10.1239	14.3603	-0.000375305
66.0282	10.1605	14.2768	-0.000993695
66.1116	10.1992	14.1933	-0.000748577
66.1953	10.2365	14.1098	-0.000354964
66.2792	10.2744	14.0262	-0.000797397
66.3627	10.3124	13.9428	-0.000970302
66.4464	10.352	13.8592	-0.00123
66.5302	10.3912	13.7758	-0.000405818
66.6136	10.4299	13.6923	-0.000871644
66.6974	10.4685	13.6088	-0.000470912
66.7811	10.5077	13.5253	-0.00041904
66.8649	10.5477	13.4417	-0.000501424
66.9485	10.5858	13.3583	-0.00113
67.0321	10.6263	13.2747	-0.000524817
67.1159	10.6663	13.1913	-0.000284785
67.1994	10.7071	13.1077	-0.000568552
67.2831	10.7485	13.0243	-0.000962165
67.3667	10.7899	12.9407	-0.000161717
67.4504	10.8301	12.8572	-0.000706876
67.5341	10.8715	12.7737	-0.000698739
67.6177	10.913	12.6902	-0.000612287
67.7015	10.9544	12.6067	-1.01709e-05
67.7851	10.9969	12.5232	-0.000989627
67.8688	11.0392	12.4397	-0.00103
67.9524	11.0831	12.3562	-0.000257323
68.0361	11.124	12.2727	-0.000935721
68.1199	11.1668	12.1892	-0.000987592
68.2036	11.2106	12.1057	-0.000563467
68.2871	11.2531	12.0222	-0.000867576
68.3706	11.2975	11.9386	-0.000713996
68.4544	11.3408	11.8552	-0.000806551
68.5381	11.3853	11.7716	-0.000973353
68.6217	11.4298	11.6881	-0.000193247
68.7053	11.4753	11.6046	-0.0011
68.7891	11.5216	11.521	-0.000435314
68.8728	11.5682	11.4376	-0.000636697
68.9565	11.6136	11.3542	-0.000677381
69.0402	11.6604	11.2707	-0.00103
69.1237	11.7073	11.1872	-0.000746543
69.2075	11.7537	11.1036	-0.00098149
69.291	11.8011	11.0202	-0.00121
69.3747	11.8487	10.9366	-0.00105
69.4585	11.897	10.8532	-0.000695688
69.542	11.9452	10.7696	-0.000795363
69.6257	11.9933	10.6862	-0.00126
69.7096	12.0425	10.6026	-0.000786209
69.7931	12.0921	10.5191	-0.000686534
69.8768	12.1422	10.4356	-0.00071603
69.9602	12.1926	10.3521	-0.000940806
70.044	12.2446	10.2686	-0.000812653
70.1279	12.2958	10.1851	-0.00106
70.2114	12.3461	10.1016	-0.00136
70.2951	12.3984	10.0181	-0.000937755
70.3788	12.4511	9.93465	-0.00072315
70.4625	12.503	9.85109	-0.000701791
70.5463	12.5564	9.76763	-0.00079638
70.6297	12.6112	9.68408	-0.000444467
70.7135	12.664	9.60062	-0.000994712
70.7971	12.7188	9.51709	-0.000690603
70.8808	12.7735	9.43357	-0.00112
70.9642	12.8287	9.35005	-0.000395647
71.0481	12.885	9.26659	-0.000975387
71.1317	12.939	9.18308	-0.000674329
71.2155	12.9951	9.09959	-0.000525834
71.299	13.0526	9.01608	-0.000724167
71.3827	13.1113	8.93256	-0.000362083
71.4665	13.1699	8.84906	-0.000701791
71.5499	13.2282	8.76555	-0.000341742
71.6337	13.2882	8.68205	-0.000696705
71.7175	13.3478	8.59854	-0.000193247
71.8012	13.4063	8.51505	-0.000883849
71.8849	13.4658	8.43153	-0.000720098
71.9685	13.5261	8.34805	-0.00055533
72.052	13.5872	8.26454	-0.000328519
72.1357	13.649	8.18105	-0.000570586
72.2193	13.7115	8.09753	-0.000678398
72.303	13.7735	8.01402	-0.000795363
72.3866	13.8377	7.9305	0.000188161
72.4703	13.9003	7.84703	-0.00124
72.5541	13.9676	7.7635	-0.000578723
72.6377	14.0329	7.68001	-0.000649919
72.7215	14.0992	7.59649	-0.000529903
72.805	14.1643	7.51301	-0.00118
72.8886	14.2312	7.42952	-0.000464809
72.9722	14.2988	7.346	-0.000818756
73.0561	14.3663	7.26248	-0.00109
73.1397	14.434	7.17899	-0.000431245
73.2235	14.5033	7.09545	-0.000734337
73.3072	14.5728	7.01199	-0.000329536
73.3907	14.644	6.92851	-0.00116
73.4745	14.7146	6.84498	-0.000683483
73.5581	14.7862	6.76148	-0.000574655
73.6416	14.8579	6.678	-0.00134
73.7254	14.9323	6.59448	-0.000847234
73.8089	15.0062	6.51097	-0.000525834
73.8926	15.081	6.42745	-0.00105
73.9763	15.1562	6.34394	-0.00101
74.0601	15.2292	6.26044	-0.000721115
74.1437	15.3055	6.17693	-0.000875713
74.2275	15.3832	6.09342	-0.00079638
74.311	15.4612	6.00996	-0.00106
74.3947	15.5401	5.92649	-0.001
74.4784	15.6211	5.84293	-0.00112
74.5621	15.7009	5.75945	-0.000725184
74.6457	15.7817	5.67596	-0.00121
74.7294	15.8627	5.59243	-0.000673312
74.813	15.9469	5.50892	-0.000640765
74.8967	16.0316	5.42543	-0.00018511
74.9805	16.1135	5.34192	-0.000376323
75.0643	16.1971	5.25842	-0.000749594
75.1477	16.284	5.17492	0.000103743
75.2313	16.3712	5.09141	-0.000447519
75.3149	16.4579	5.00791	-0.00063568
75.3987	16.5446	4.92441	-0.000539057
75.4822	16.636	4.8409	-0.000143409
75.5661	16.7258	4.75739	-0.000364117
75.6499	16.82	4.67389	-0.000571603
75.7335	16.9126	4.59039	-0.000376323
75.817	17.0066	4.50691	-0.000775021
75.9006	17.0995	4.42338	-0.00083808
75.9844	17.1944	4.33987	-0.000330554
76.068	17.2916	4.25637	-0.000408869
76.1517	17.391	4.17286	-0.000832995
76.2354	17.4888	4.08937	-9.35721e-05
76.319	17.5875	4.00586	-0.000658056
76.4023	17.6889	3.92235	-0.000568552
76.4865	17.7894	3.83887	-0.000636697
76.57	17.8937	3.75535	-0.000251221
76.654	17.9978	3.67185	-0.000480066
76.7372	18.1024	3.58836	-0.000633646
76.8209	18.2088	3.50484	-0.000498373
76.9046	18.313	3.42133	-0.00073332
76.9884	18.4224	3.33785	-0.000333605
77.0719	18.5313	3.25433	-0.000623475
77.1555	18.6446	3.17083	-0.00101
77.2395	18.7557	3.08732	-9.56063e-05
77.3228	18.8663	3.00382	-0.00101
77.4067	18.9807	2.92031	-0.000863508
77.4903	19.0967	2.83681	-0.000226811
77.5738	19.2138	2.75332	-0.000884867
77.6577	19.3324	2.66981	-0.00062856
77.7413	19.4513	2.58631	-0.000390562
77.8252	19.5695	2.5028	-0.000977422
77.9086	19.6913	2.4193	-0.000948943
77.9923	19.8149	2.33579	-0.000245118
78.076	19.9389	2.25229	-0.000921482
78.1595	20.069	2.16878	-0.000726201
78.2435	20.199	2.08529	-0.000931653
78.327	20.3286	2.00178	-0.000187144
78.4106	20.4598	1.91828	-0.000931653
78.4942	20.5923	1.83478	-0.000606184
78.5778	20.7263	1.75127	-0.00101
78.6615	20.8617	1.66777	-0.000686534
78.7453	21.0001	1.58427	-0.00103
78.8289	21.1394	1.50075	-0.000361066
78.9125	21.2822	1.41725	-0.000403784
78.9964	21.4244	1.33376	-0.000815705
79.0799	21.5688	1.25025	-0.000537022
79.1636	21.7159	1.16675	-0.000765867
79.2471	21.8649	1.08324	-0.00033869
79.3308	22.0154	0.99975	-0.000698739
79.4143	22.1677	0.91623	-0.000360049
79.4981	22.3241	0.83273	-0.000473963
79.5817	22.4821	0.74923	-0.000360049
79.6655	22.6434	0.66573	-0.000549227
79.749	22.8068	0.58222	-0.000151546
79.8328	22.973	0.49872	-0.00029699
79.9165	23.1421	0.41522	0.000199349
80	23.3125	0.33171	-1.01709e-06

## Sheet: Fig.4b-Fig.4e
Fig.4b									Fig.4c					Fig. 4d													Fig. 4e
SiO2 aerogels		MOF		MNAs		MNAs			MMPA		DMMP			Post-DMMP exposure						Pre-DMMP exposure
time	DMMP concentration	time	DMMP concentration	time	DMMP concentration	time	Ln(C0/Ct)		m/z	relative intensity	m/z	relative intensity		binding energy	intensity	intensity	intensity	intensity	intensity	binding energy	intensity	intensity	intensity	intensity	intensity		binding energy	intensity	intensity	intensity	intensity	intensity
0	1	0	1	0	1	0	0		20.1	2674.31	20.1	3246.37		192	3399.6					192	2502.79	2126.6	2094.82	2112.06	2109.36		140	1005.49	1016.97	1005.49	1015.17	1007.28
8	0.9969	5	0.5231	2	0.9243	2	0.07869		20.3	37.1509	20.2	46.015		191.9	3330.98					191.9	2522.45	2126.54	2093.87	2111.66	2108.75		139.9	1045.19	1018.22	1006.34	1016.37	1008.19
60	1	10	0.2085	4	0.8125	4	0.20764		20.8	14.3997	20.8	34.7792		191.8	3462.87					191.8	2432.59	2126.49	2092.89	2111.26	2108.12		139.8	967.027	1019.49	1007.19	1017.58	1009.09
		15	0.0639	6	0.6607	6	0.41446		20.9	13.0883	20.9	45.7328		191.7	3428.89					191.7	2424.31	2126.59	2092.01	2111	2107.6		139.7	1049.44	1020.78	1008.03	1018.81	1010
		20	0.0196	8	0.5693	8	0.56335		21.1	30.1581	21.1	34.7152		191.6	3052.3					191.6	2542.01	2126.74	2091.14	2110.77	2107.1		139.6	1067.61	1022.1	1008.88	1020.06	1010.92
		25	0	10	0.4093	10	0.8932		21.3	27.899	21.2	33.9397		191.5	3193.51					191.5	2515.33	2126.8	2090.14	2110.44	2106.49		139.5	1010.22	1023.44	1009.73	1021.34	1011.83
		35	0	15	0.1842	15	1.69173		21.4	8.99879	21.4	27.6192		191.4	3167.94					191.4	2553.02	2126.94	2089.16	2110.18	2105.92		139.4	1034.63	1024.81	1010.58	1022.64	1012.75
		40	0	20	0.0931	20	2.37426		21.6	2.58464	21.5	26.9883		191.3	3249.07					191.3	2601.84	2127.09	2088.14	2109.91	2105.32		139.3	1027.41	1026.21	1011.43	1023.96	1013.68
		45	0	25	0.0426	25	3.1559		21.7	42.8547	21.7	25.0549		191.2	3096.53					191.2	2547.25	2127.24	2087.07	2109.63	2104.68		139.2	1023.66	1027.65	1012.28	1025.32	1014.6
		60	0	30	0				21.9	73.2615	21.8	9.23976		191.1	2992.22					191.1	2618.54	2127.51	2086.06	2109.45	2104.11		139.1	1090.57	1029.12	1013.12	1026.71	1015.53
				35	0				22	49.3161	21.9	121.206		191	3101.19					191	2499.34	2127.76	2084.96	2109.24	2103.49		139	1084.58	1030.63	1013.97	1028.13	1016.47
				45	0				22.2	56.6041	22.1	65.4752		190.9	3220.99					190.9	2304.83	2128.22	2084	2109.21	2103.01		138.9	1049.96	1032.18	1014.82	1029.59	1017.41
				60	0				22.3	25.178	22.2	70.8		190.8	2928.67					190.8	2422.06	2128.97	2083.26	2109.45	2102.77		138.8	1072.57	1033.78	1015.67	1031.09	1018.36
									22.4	17.7353	22.4	48.4398		190.7	2832.68					190.7	2291.84	2129.66	2082.38	2109.62	2102.42		138.7	1019.94	1035.42	1016.52	1032.63	1019.31
									22.5	11.0711	22.5	14.0869		190.6	2981.68					190.6	2260.38	2130.58	2081.64	2110	2102.23		138.6	1067.68	1037.12	1017.37	1034.22	1020.27
									22.7	11.6151	22.7	14.8283		190.5	2948.26					190.5	2229.03	2131.63	2080.95	2110.47	2102.1		138.5	1112.09	1038.88	1018.21	1035.86	1021.23
									22.9	13.9141	22.8	32.647		190.4	2917.17					190.4	2308.94	2132.81	2080.28	2111.06	2102.03		138.4	1036.17	1040.7	1019.06	1037.56	1022.2
									23.1	11.8739	23	22.4428		190.3	2894.93					190.3	2213.41	2134.01	2079.53	2111.64	2101.89		138.3	1086.36	1042.59	1019.91	1039.32	1023.18
									23.3	50.5256	23.2	40.7011		190.2	2809.32					190.2	2252.36	2135.43	2078.88	2112.41	2101.89		138.2	1099.15	1044.56	1020.76	1041.15	1024.17
									23.4	69.2272	23.3	16.6524		190.1	2745.89					190.1	2230.94	2136.92	2078.18	2113.24	2101.87		138.1	1072.28	1046.61	1021.61	1043.05	1025.17
									23.6	80.751	23.4	49.927		190	2590.38	2948.33	2580.38	2802.21	2726.5	190	2123.95	2138.58	2077.51	2114.19	2101.9		138	1073.88	1048.76	1022.46	1045.04	1026.17
									23.7	124.859	23.5	28.7388		189.9	2729.07	2952.21	2570.38	2801.86	2720.73	189.9	2042.81	2140.5	2076.96	2115.38	2102.08		137.9	1089.66	1051	1023.3	1047.12	1027.19
									23.9	78.3092	23.6	24.8152		189.8	2629.93	2956.87	2560.32	2802.09	2715.1	189.8	2071.78	2142.67	2076.5	2116.78	2102.39		137.8	1108.33	1053.37	1024.15	1049.3	1028.22
									24.1	86.4705	23.8	152.076		189.7	2658.4	2962.45	2550.3	2803.06	2709.69	189.7	2126.77	2144.98	2076	2118.28	2102.7		137.7	1125.34	1055.86	1025	1051.6	1029.26
									24.2	47.1003	24	155.032		189.6	2882.7	2968.99	2540.26	2804.77	2704.48	189.6	2086.64	2147.42	2075.45	2119.88	2102.99		137.6	1105.9	1058.49	1025.85	1054.02	1030.31
									24.3	15.8987	24.1	164.039		189.5	2658.21	2976.51	2530.14	2807.23	2699.41	189.5	2117.35	2150.11	2074.93	2121.69	2103.36		137.5	1128.53	1061.28	1026.7	1056.59	1031.38
									24.5	19.6502	24.3	92.373		189.4	2453.37	2985.25	2520.09	2810.69	2694.65	189.4	1984.1	2153	2074.39	2123.65	2103.74		137.4	1083.45	1064.24	1027.55	1059.31	1032.47
									24.7	44.5049	24.5	7.89763		189.3	2620.31	2995.3	2510.11	2815.21	2690.21	189.3	1982.61	2156.28	2073.99	2125.96	2104.31		137.3	950.492	1067.4	1028.39	1062.22	1033.58
									24.9	149.66	24.7	8.19435		189.2	2659.45	3006.68	2500.07	2820.78	2685.98	189.2	2064.55	2159.84	2073.59	2128.5	2104.93		137.2	961.837	1070.79	1029.24	1065.33	1034.71
									25	308.423	24.9	313.272		189.1	2520.43	3019.53	2490.02	2827.54	2682.01	189.1	1871.4	2163.62	2073.1	2131.21	2105.51		137.1	1010.43	1074.43	1030.09	1068.66	1035.86
									25.2	136.385	25	669.767		189	2533.25	3034.08	2480.01	2835.7	2678.39	189	1934.37	2167.95	2072.82	2134.41	2106.37		137	995.322	1078.36	1030.94	1072.26	1037.03
									25.3	96.3701	25.2	301.282		188.9	2748.22	3050.44	2469.99	2845.34	2675.08	188.9	1977.76	2172.59	2072.48	2137.86	2107.21		136.9	1135.21	1082.61	1031.79	1076.16	1038.24
									26	1477.06	25.3	31.0821		188.8	2545.89	3068.72	2459.89	2856.57	2672.05	188.8	2049.51	2177.61	2072.09	2141.62	2108.07		136.8	1101.64	1087.24	1032.63	1080.4	1039.47
									26.1	1964.51	26.1	9783.95		188.7	2427.58	3089.29	2449.86	2869.71	2669.44	188.7	1919.37	2183.01	2071.61	2145.71	2108.92		136.7	1074.99	1092.31	1033.48	1085.05	1040.75
									26.1	256.876	27.1	34454.2		188.6	2422.81	3112.36	2439.87	2884.95	2667.28	188.6	2036.75	2189.1	2071.28	2150.39	2109.98		136.6	1130.79	1097.88	1034.33	1090.15	1042.06
									27	1859.27	28	389995		188.5	2407.29	3138.17	2429.87	2902.51	2665.53	188.5	1899.64	2195.65	2070.82	2155.47	2110.99		136.5	1102.93	1104.05	1035.18	1095.81	1043.42
									27.1	6581.96	29	270604		188.4	2505.6	3167.05	2419.88	2922.69	2664.25	188.4	1789.12	2203.03	2070.51	2161.3	2112.25		136.4	1070.24	1110.91	1036.03	1102.11	1044.83
									27.2	183.132	30.1	60867.8		188.3	2409.49	3199.31	2409.85	2945.75	2663.41	188.3	1938.6	2211.31	2070.32	2167.92	2113.71		136.3	1053.3	1118.62	1036.88	1109.21	1046.29
									28	354822	31.1	389591		188.2	2278.18	3235.47	2399.85	2972.19	2663.13	188.2	1757.95	2220.31	2069.97	2175.17	2115.11		136.2	1027.99	1127.37	1037.72	1117.26	1047.83
									29	312454	32	170497		188.1	2146.01	3276.01	2389.89	3002.44	2663.46	188.1	1711.14	2230.52	2069.82	2183.52	2116.82		136.1	1044.16	1137.39	1038.57	1126.52	1049.44
									30.1	73126.4	33	34544		188	2201.84	3321.53	2379.98	3037.06	2664.45	188	1814.15	2241.95	2069.72	2192.97	2118.7		136	1159.32	1149	1039.42	1137.28	1051.14
									31.1	647763	34	5502.88		187.9	2217.8	3372.64	2370.04	3076.61	2666.07	187.9	1677.33	2254.64	2069.5	2203.55	2120.59		135.9	1273.79	1162.63	1040.27	1149.96	1052.95
									32	196495	34.1	611.576		187.8	2149.24	3430.14	2360.1	3121.84	2668.41	187.8	1693.93	2269.06	2069.44	2215.73	2122.77		135.8	1167.52	1178.83	1041.12	1165.07	1054.87
									33.1	40933.3	35	2928.06		187.7	2040.16	3495.05	2350.17	3173.69	2671.53	187.7	1815.01	2285.35	2069.36	2229.63	2125.08		135.7	1142.03	1198.27	1041.96	1183.3	1056.93
									33.9	188.709	35	3473.19		187.6	2089.46	3568.52	2340.28	3233.26	2675.54	187.6	1837.4	2303.74	2069.14	2245.47	2127.42		135.6	1279.49	1221.82	1042.81	1205.47	1059.16
									34	852.206	36	39303.2		187.5	2136.91	3651.93	2330.37	3301.86	2680.44	187.5	1943.87	2324.83	2068.9	2263.82	2129.91		135.5	1236.05	1250.47	1043.66	1232.54	1061.59
									34.1	363.557	37	2203.91		187.4	2226.97	3747.04	2320.44	3381.16	2686.32	187.4	1902.06	2349.15	2068.54	2285.21	2132.48		135.4	1424.27	1285.39	1044.51	1265.64	1064.25
									34.2	50.0871	37.1	792.307		187.3	2279.97	3856.09	2310.47	3473.31	2693.25	187.3	1894.68	2377.73	2068.23	2310.64	2135.32		135.3	1400.2	1327.81	1045.36	1305.96	1067.2
									34.8	16.0482	38	15988		187.2	2226.63	3982.04	2300.48	3581.18	2701.35	187.2	1938.14	2411.72	2067.92	2341.25	2138.39		135.2	1436.67	1379.02	1046.21	1354.73	1070.5
									35	2008.16	39	9533.77		187.1	2352.22	4128.8	2290.51	3708.55	2710.76	187.1	2027.59	2452.72	2067.56	2378.61	2141.68		135.1	1617.66	1440.18	1047.05	1413.01	1074.23
									35	1286.77	39.1	105.782		187	2791.22	4301.57	2280.49	3860.49	2721.56	187	2072.71	2502.95	2067.11	2424.91	2145.16		135	1666.55	1512.21	1047.9	1481.58	1078.53
									36	19252.6	40	19479.7		186.9	3119.46	4507.29	2270.31	4043.82	2733.78	186.9	2290.83	2565.5	2066.6	2483.2	2148.9		134.9	1667.62	1595.34	1048.75	1560.52	1083.56
									36.8	10.7244	41	18782.5		186.8	3337.76	4755.43	2260.01	4267.83	2747.61	186.8	2471.99	2644.09	2065.85	2557.19	2152.75		134.8	1750.63	1688.63	1049.6	1648.65	1089.58
									36.9	866.84	42	12757.4		186.7	3764.93	5058.61	2249.62	4544.96	2763.28	186.7	2671.4	2743.62	2064.9	2651.72	2156.8		134.7	1894.27	1789.13	1050.45	1742.63	1096.94
									37	552.647	42.1	1551.8		186.6	4450.46	5432.75	2239.09	4890.92	2780.92	186.6	2847.46	2869.68	2063.72	2772.34	2161.06		134.6	1725.81	1890.7	1051.3	1835.86	1106.14
									37.2	141.339	43	55396.8		186.5	5272.46	5897.84	2228.3	5325.47	2800.67	186.5	3199.4	3028.4	2062.35	2925.14	2165.62		134.5	1985.59	1983.57	1052.14	1917.85	1117.86
									37.3	25.2957	44	70596		186.4	6311.53	6477.56	2217.22	5872.02	2822.76	186.4	3345.44	3225.47	2060.58	3115.72	2170.33		134.4	2037.16	2055.35	1052.99	1975.4	1132.94
									38	3663.46	45	261845		186.3	7594.89	7198.53	2205.77	6556.9	2847.41	186.3	3655.05	3465.61	2058.65	3348.76	2175.51		134.3	2095.31	2095.29	1053.84	1996.76	1152.38
									38	4219.67	46	56903.4		186.2	9395.63	8089.21	2193.86	7408.18	2874.89	186.2	3988.84	3749.88	2056.37	3625.21	2181.04		134.2	2127.83	2099.65	1054.69	1977.09	1177.24
									38.9	32.4559	47	791182		186.1	10993.8	9176.21	2181.31	8452.1	2905.41	186.1	4274.07	4072.16	2053.71	3938.88	2186.99		134.1	1987.11	2074.23	1055.54	1921.24	1208.53
									39	3680.91	48	113692		186	12829.5	10481.2	2168.19	9709.85	2939.55	186	4599.91	4413.21	2050.74	4270.41	2193.54		134	1959.6	2031.44	1056.38	1840.94	1246.88
									39.1	2041.8	49	126651		185.9	14132.2	12011.6	2154.41	11188.2	2977.73	185.9	4845.67	4733.1	2047.39	4579.73	2200.76		133.9	1998.03	1984.15	1057.23	1749.41	1291.98
									39.2	402.839	50	31618.6		185.8	15558.4	13747.3	2140.16	12866.7	3020.8	185.8	4998.24	4971.41	2043.77	4806.28	2208.9		133.8	1861.34	1940.61	1058.08	1657.13	1341.56
									40	14973	51	756.009		185.7	16967.2	15618.9	2125.41	14674.8	3069.46	185.7	5024.72	5066.59	2039.98	4888.32	2218.25		133.7	1905.27	1901.64	1058.93	1570.69	1389.88
									41.1	8776.41	51	8736.62		185.6	18493.8	17476.6	2110.14	16462.2	3124.59	185.6	5124.8	4991.71	2036.15	4798.68	2229.17		133.6	1783.35	1860.63	1059.78	1493.45	1426.95
									42	2415.13	51.1	268.273		185.5	19290.6	19076.5	2094.34	17983.6	3187.21	185.5	4996.09	4774.19	2032.2	4564.54	2241.85		133.5	1899.41	1807.56	1060.63	1426.58	1441.61
									42.1	5573.36	52	6342.33		185.4	20083.3	20116	2078.24	18935.5	3258.82	185.4	4798.5	4476.55	2028.4	4248.07	2256.87		133.4	1892.8	1737.16	1061.47	1369.99	1428.65
									43	19253.9	52.1	1762.13		185.3	19896.5	20354.2	2061.86	19075.2	3340.93	185.3	4383.11	4159.93	2024.81	3910.03	2274.71		133.3	1695.4	1653.88	1062.32	1322.93	1393.27
									44	34291.5	52.7	16.136		185.2	19322.7	19750.3	2045.54	18360	3435.74	185.2	4429.34	3864.98	2021.68	3590.53	2296.14		133.2	1661.88	1567.78	1063.17	1284.3	1346.65
									45	64853.1	52.9	627.165		185.1	18360.9	18490.9	2029.41	16974.7	3545.67	185.1	3909.91	3611.44	2018.5	3308.64	2321.29		133.1	1520.94	1487.65	1064.02	1252.9	1298.77
									46.1	410.177	53	1528.84		185	17108.8	16878	2013.62	15217.8	3673.79	185	3582.59	3406.83	2015.89	3071.02	2351.69		133	1427.98	1418.01	1064.87	1227.52	1255.36
									47	1690470	53.1	861.458		184.9	16012.7	15190.2	1998.27	13364.6	3823.97	184.9	3248.9	3251.11	2013.64	2876.43	2388.33		132.9	1338.89	1360.05	1065.72	1207.05	1218.71
									48	177241	53.3	191.789		184.8	14311	13616.9	1983.31	11599.1	4001.1	184.8	3223.59	3141.49	2011.76	2720.4	2432.85		132.8	1394.33	1313.08	1066.56	1190.52	1189.12
									49	429479	54	1383		184.7	12742.2	12260	1968.94	10016.7	4212.19	184.7	3102.32	3074.07	2009.91	2596.73	2487.25		132.7	1181.51	1275.63	1067.41	1177.1	1165.95
									49.9	149.682	54.1	3508.59		184.6	11393.6	11164.3	1955.12	8653.17	4466.29	184.6	3103.61	3046.16	2008.19	2499.54	2554.81		132.6	1153.17	1246.07	1068.26	1166.12	1148.21
									50	35563.9	55	417.171		184.5	10317.3	10342.9	1941.77	7508.79	4775.84	184.5	3129.94	3056.37	2006.47	2423.07	2639.77		132.5	1178.7	1222.77	1069.11	1157.05	1134.83
									51	52341.3	55	6906.06		184.4	9591.73	9795.29	1928.8	6566.63	5157.46	184.4	3035.93	3105.58	2004.72	2362.52	2747.78		132.4	1210.28	1204.35	1069.96	1149.5	1124.81
									51.9	26.5964	55.1	235.991		184.3	9078.11	9518.35	1916.09	5801.44	5632.99	184.3	3481.71	3197.21	2003.07	2314.12	2886.16		132.3	1070.56	1189.63	1070.81	1143.14	1117.3
									52	1361.05	56	4348.58		184.2	9205.28	9512.07	1903.55	5185.02	6230.59	184.2	3525.61	3336.26	2000.92	2274.25	3062.92		132.2	1047.71	1177.72	1071.65	1137.74	1111.63
									52	1427.89	56.1	2146.02		184.1	9576.72	9783.32	1890.96	4690.06	6984.22	184.1	4029.29	3530.44	1998.72	2241.14	3288.02		132.1	1112.35	1167.94	1072.5	1133.13	1107.31
									52.1	716.746	56.2	144.63		184	10525.9	10347.5	1878.24	4291.64	7934.08	184	4368.57	3787.39	1995.95	2212.62	3570.72		132	1118.06	1159.8	1073.35	1129.17	1103.98
									52.2	62.2672	57	15485.5		183.9	12229.9	11227.1	1865.17	3968.5	9123.76	183.9	4805.09	4114.51	1992.81	2187.73	3919.59		131.9	1053.97	1152.94	1074.2	1125.76	1101.38
									52.9	68.801	58	2524.94		183.8	13700	12448.7	1851.5	3703.18	10597	183.8	5223.06	4515.27	1989.17	2165.5	4338.94		131.8	956.403	1147.11	1075.05	1122.82	1099.34
									52.9	400.105	58.1	2631		183.7	16443.7	14037.9	1837.3	3482.14	12393	183.7	5651.5	4984.94	1985.07	2145.33	4824.67		131.7	1004.19	1142.11	1075.89	1120.27	1097.74
									53	911.619	58.1	387.535		183.6	18108.5	16006.5	1822.12	3294.7	14533.9	183.6	5924.73	5501.48	1980.48	2126.77	5355.19		131.6	999.416	1137.81	1076.74	1118.07	1096.49
									53.1	481.191	59	14650.4		183.5	20742.9	18337.4	1806.35	3133.47	17010.3	183.5	6178.39	6014.55	1975.58	2109.63	5880.5		131.5	1013.17	1134.09	1077.59	1116.16	1095.52
									53.2	74.3053	60	14990.5		183.4	22885.2	20949.9	1789.63	2992.45	19747.1	183.4	6485.46	6437.48	1970.39	2093.65	6314.23		131.4	1056.69	1130.88	1078.44	1114.52	1094.79
									53.9	323.473	61	26057.7		183.3	25372	23655.6	1772.16	2867.63	22560.2	183.3	6781.82	6664.44	1964.86	2078.56	6550.74		131.3	969.172	1128.08	1079.29	1113.11	1094.26
									54	4615.43	62	116140		183.2	26375.3	26117.5	1753.79	2755.72	25115.6	183.2	6581.85	6621.92	1958.98	2064.18	6516.72		131.2	1119.97	1125.66	1080.14	1111.9	1093.89
									54.1	455.913	63	1448540		183.1	27426.6	27867.5	1735.06	2654.89	26947.6	183.1	6088.3	6319.45	1953.33	2050.93	6221.85		131.1	1064.88	1123.55	1080.98	1110.88	1093.66
									54.2	198.067	64	48877.9		183	27667.3	28456.5	1715.96	2563.26	27609.2	183	6123.46	5842	1948.22	2039	5751.21		131	1017.79	1121.73	1081.83	1110.01	1093.56
									54.3	16.8213	65	284730		182.9	28037.9	27692.2	1696.76	2479.68	26909.3	182.9	5668.17	5293.73	1943.06	2027.71	5209.08		130.9	1166.43	1120.15	1082.68	1109.28	1093.55
									54.9	421.75	66	21524.7		182.8	26927.5	25764.8	1677.42	2402.93	25039.2	182.8	4924.85	4754.57	1938.41	2017.52	4675.45		130.8	1072.19	1118.78	1083.53	1108.68	1093.63
									55	1783.76	66.1	127.44		182.7	25857.7	23120.6	1658.47	2332.57	22446.5	182.7	4540.28	4268.23	1934.58	2008.67	4194.13		130.7	973.429	1117.61	1084.38	1108.19	1093.8
									55.1	1073.26	66.9	227.469		182.6	23667.6	20225.3	1639.89	2267.78	19597.4	182.6	4180.87	3851.51	1931.17	2000.71	3781.97		130.6	1028.94	1116.61	1085.23	1107.81	1094.02
									55.2	204.584	67	7879.04		182.5	21181.1	17412.2	1622.09	2208.28	16826.1	182.5	3554.89	3506.16	1928.16	1993.54	3440.78		130.5	1007.28	1115.76	1086.07	1107.52	1094.31
									55.9	195.24	67.1	1861.84		182.4	18382.6	14865.4	1605.15	2153.62	14316.9	182.4	3088.71	3226.95	1925.85	1987.43	3165.36		130.4	1051.68	1115.04	1086.92	1107.31	1094.65
									56	808.559	68	1579.89		182.3	15886.3	12659.1	1589.21	2103.44	12144.9	182.3	2918.33	3004.84	1924.05	1982.16	2946.74		130.3	1076.89	1114.44	1087.77	1107.18	1095.03
									56.1	1006.39	68.1	938.284		182.2	13762.6	10802.7	1574.14	2057.2	10319.6	182.2	2778.8	2829.64	1922.44	1977.35	2774.73		130.2	1093.16	1113.95	1088.62	1107.11	1095.46
									56.9	319.415	68.2	438.676		182.1	11346.9	9273.02	1559.82	2014.43	8818.4	182.1	2586.35	2691.91	1920.99	1972.96	2639.94		130.1	1057.22	1113.56	1089.47	1107.11	1095.92
									57	786.103	68.9	1272.32		182	9107.84	8030.77	1546.35	1974.93	7602.19	182	2275.86	2583.33	1919.74	1969.01	2534.07		130	1106.81	1113.26	1090.32	1107.17	1096.41
									57.2	857.312	69.1	1570.67		181.9	7323.05	7031.63	1533.67	1938.37	6626.93	181.9	1945.29	2497.14	1918.85	1965.6	2450.39		129.9	1077.76	1113.04	1091.16	1107.27	1096.93
									57.7	20.9009	69.2	395.39		181.8	5809.22	6231.4	1521.62	1904.36	5848.66	181.8	1761.85	2427.93	1918.32	1962.75	2383.49		129.8	1120.33	1112.89	1092.01	1107.43	1097.48
									57.9	300.722	69.6	24.6926		181.7	4761.6	5589.52	1510.1	1872.61	5227	181.7	1906.12	2371.39	1917.99	1960.27	2329.11		129.7	1126.73	1112.81	1092.86	1107.63	1098.05
									58	680.242	69.8	20.0938		181.6	3816.32	5071.43	1498.94	1842.77	4727.6	181.6	1750.88	2324.16	1917.51	1957.79	2283.88		129.6	1140.3	1112.79	1093.71	1107.87	1098.64
									58.1	565.286	69.9	439.966		181.5	3116.93	4648.73	1488.12	1814.66	4322.19	181.5	1734.94	2284.39	1917.19	1955.61	2245.97		129.5	1107.97	1112.83	1094.56	1108.14	1099.24
									58.2	82.0062	70	1235.29		181.4	2582.83	4299.23	1477.55	1788.06	3988.71	181.4	1646.51	2250.36	1916.89	1953.57	2213.68		129.4	1057.71	1112.91	1095.4	1108.45	1099.87
									58.4	20.331	70.1	776.077		181.3	2217.5	4006.05	1467.15	1762.79	3710.41	181.3	1719.6	2221.02	1916.69	1951.75	2185.97		129.3	1103.67	1113.05	1096.25	1108.79	1100.51
									59	1841.87	70.3	105.265		181.2	1963.85	3756.47	1456.89	1738.68	3474.68	181.2	1786.78	2195.34	1916.41	1949.95	2161.8		129.2	1116.87	1113.22	1097.1	1109.16	1101.17
									59	2431.44	70.9	367.667		181.1	1864.25	3541.29	1446.71	1715.6	3272.4	181.1	1706.84	2172.69	1916.06	1948.18	2140.57		129.1	1108.43	1113.44	1097.95	1109.55	1101.84
									59.1	272.288	71	1770.5		181	1719.78	3353.58	1436.56	1693.41	3096.72	181	1697.74	2152.74	1915.79	1946.58	2121.95		129	1054.7	1113.69	1098.8	1109.97	1102.51
									59.9	1040.09	71.1	734.572		180.9	1507.93	3188.31	1426.46	1672.06	2942.71	180.9	1675.5	2135	1915.54	1945.07	2105.47		128.9	1168.08	1113.98	1099.65	1110.42	1103.2
									60	8499.42	71.3	74.0286		180.8	1461.84	3041.7	1416.43	1651.5	2806.63	180.8	1736.81	2119.18	1915.3	1943.65	2090.83		128.8	1215.1	1114.3	1100.49	1110.88	1103.9
									60.1	568.658	71.7	15.7933		180.7	1474.24	2910.67	1406.41	1631.61	2685.48	180.7	1679.78	2104.92	1915	1942.24	2077.68		128.7	1189.54	1114.64	1101.34	1111.37	1104.61
									60.9	105.846	71.9	371.407		180.6	1321.08	2792.89	1396.39	1612.32	2576.97	180.6	1775.69	2092.13	1914.77	1940.96	2065.93		128.6	1072.35	1115.02	1102.19	1111.87	1105.33
									61	8847.55	72	807.929		180.5	1332.46	2686.5	1386.42	1593.63	2479.29	180.5	1714.58	2080.45	1914.42	1939.63	2055.24		128.5	1093.12	1115.41	1103.04	1112.39	1106.06
									61.1	137.675	72.2	651.083		180.4	1247.64	2589.9	1376.44	1575.45	2390.88	180.4	1839.23	2069.91	1914.14	1938.42	2045.63		128.4	1154.7	1115.83	1103.89	1112.93	1106.79
									61.9	182.939	73	50551.7		180.3	1214.12	2501.83	1366.48	1557.78	2310.53	180.3	1820.52	2060.17	1913.73	1937.12	2036.77		128.3	1175.18	1116.28	1104.73	1113.48	1107.53
									62	28200.5	74	14746.5		180.2	1338.28	2421.18	1356.54	1540.55	2237.17	180.2	1726.42	2051.27	1913.33	1935.89	2028.71		128.2	1112.26	1116.74	1105.58	1114.05	1108.27
									62.1	74.0839	74.9	114.502		180.1	1197.22	2347.01	1346.54	1523.68	2169.87	180.1	1693.21	2043.22	1913.04	1934.81	2021.45		128.1	1155.81	1117.22	1106.43	1114.63	1109.02
									63	89438	75	8162.6		180	1181.65	2278.59	1336.6	1507.23	2107.95	180	1850.63	2035.84	1912.78	1933.8	2014.82		128	1107.28	1117.72	1107.28	1115.22	1109.78
									64	36266.1	75.1	1460.2		179.9	1358.96	2215.24	1326.65	1491.14	2050.76	179.9	1718.65	2028.87	1912.35	1932.66	2008.57
									65	376204	75.8	71.6295		179.8	1236.92	2156.33	1316.64	1475.3	1997.66	179.8	1658.57	2022.57	1912.07	1931.7	2002.94
									66	3371.64	76	7076.78		179.7	1199.53	2101.44	1306.67	1459.81	1948.3	179.7	1620.73	2016.79	1911.85	1930.84	1997.8
									66.1	1900.62	76.1	7961.02		179.6	1168.26	2050.14	1296.7	1444.61	1902.24	179.6	1711.72	2011.47	1911.68	1930.05	1993.1
									66.8	55.0704	77	491167		179.5	1162.53	2002.05	1286.75	1429.68	1859.12	179.5	1679.69	2006.43	1911.4	1929.19	1988.64
									67	5933.92	78	1631730		179.4	1222.47	1956.82	1276.79	1414.99	1818.62	179.4	1833.31	2001.76	1911.16	1928.39	1984.52
									67.1	1095.16	79	2674150		179.3	1100.1	1914.17	1266.81	1400.51	1780.47	179.3	1784.27	1997.23	1910.74	1927.45	1980.52
									67.8	24.9767	80	2126980		179.2	1236.92	1873.89	1256.87	1386.29	1744.48	179.2	1715.6	1993.03	1910.39	1926.59	1976.83
									67.9	490.214	81	81719.4		179.1	1231.77	1835.68	1246.88	1372.21	1710.35	179.1	1803.51	1989.16	1910.1	1925.82	1973.44
									68	408.287	81.9	775.416		179	1114.9	1799.4	1236.88	1358.33	1677.96	179	1813.43	1985.42	1909.72	1924.97	1970.17
									68.1	271.373	82	13490.7		178.9	1068.26	1764.9	1226.93	1344.65	1647.18	178.9	1750.7	1981.89	1909.33	1924.14	1967.08
									68.3	127.071	82.1	309.888		178.8	1201.12	1732.03	1216.98	1331.16	1617.85	178.8	1845.46	1978.62	1909.01	1923.39	1964.24
									68.4	7.06848	82.8	103.049		178.7	1250.33	1700.55	1206.99	1317.78	1589.76	178.7	1763.92	1975.43	1908.58	1922.56	1961.44
									68.7	17.5472	82.9	1060.75		178.6	1126.78	1670.4	1196.97	1304.52	1562.85	178.6	1760.86	1972.48	1908.24	1921.83	1958.89
									68.8	78.1451	83	1300.9		178.5	1188.17	1641.52	1187	1291.45	1537.07	178.5	1644.45	1969.7	1907.9	1921.12	1956.48
									68.9	418.826	83.2	182.26		178.4	1233.41	1613.73	1177	1278.48	1512.26	178.4	1701.32	1967.18	1907.7	1920.56	1954.32
									69	471.925	83.3	40.4076		178.3	1182.04	1586.97	1166.98	1265.61	1488.34	178.3	1810.8	1964.73	1907.43	1919.95	1952.21
									69.2	465.964	83.5	10.019		178.2	1178.73	1561.19	1156.97	1252.88	1465.28	178.2	1788.05	1962.28	1907.04	1919.22	1950.09
									69.3	13.671	83.9	456.928		178.1	1164.01	1536.29	1146.97	1240.26	1443	178.1	1787.27	1959.96	1906.67	1918.54	1948.09
									69.5	12.5172	84	708.879		178	1136.96	1512.21	1136.96	1227.74	1421.43	178	1813.97	1957.74	1906.3	1917.87	1946.17
									69.8	97.7196	84.1	525.429		177.9	1274.65					177.9	1831.08	1955.59	1905.9	1917.18	1944.32
									69.9	349.904	84.2	32.2307		177.8	1124.3					177.8	1755.19	1953.51	1905.49	1916.48	1942.52
									70.1	549.96	84.3	18.5213		177.7	1247.78					177.7	1707.25	1951.6	1905.15	1915.87	1940.88
									70.2	182.282	84.8	40.6328		177.6	1198.47					177.6	1710.75	1949.82	1904.88	1915.33	1939.36
									70.3	58.1424	84.9	207.228		177.5	1181.4					177.5	1758.22	1948.11	1904.59	1914.8	1937.9
									70.4	7.36806	85	1202.87		177.4	1203.58					177.4	1742.62	1946.41	1904.26	1914.22	1936.45
									70.7	40.8443	85.1	919.08		177.3	1187.31					177.3	1857.63	1944.8	1903.93	1913.66	1935.07
									70.9	297.3	85.2	63.7027		177.2	1098.82					177.2	1775.6	1943.11	1903.49	1912.99	1933.61
									71	300.296	85.7	43.6131		177.1	1127.03					177.1	1779.36	1941.57	1903.13	1912.41	1932.29
									71.2	197.585	85.8	100.886		177	1133.38					177	1818.56	1940.08	1902.77	1911.84	1931.01
									71.3	97.6029	85.9	290.005		176.9	1179.14					176.9	1766.69	1938.6	1902.36	1911.23	1929.73
									71.8	64.7963	86	374.682		176.8	1146.37					176.8	1638.35	1937.21	1902.01	1910.68	1928.55
									71.9	297.275	86.2	228.332		176.7	1154.71					176.7	1862.32	1936.02	1901.81	1910.29	1927.54
									72.1	251.379	86.3	37.5382		176.6	1215.05					176.6	1879.59	1934.62	1901.35	1909.64	1926.33
									72.2	145.673	87	2064.71		176.5	1159.71					176.5	1731.33	1933.24	1900.88	1908.99	1925.12
									73	16655.2	87.1	4149.07		176.4	1160.98					176.4	1756.71	1932.06	1900.56	1908.51	1924.11
									73.9	797.735	87.9	396.9		176.3	1204.69					176.3	1837.08	1930.88	1900.22	1908	1923.11
									74	1269.04	88	1553.56		176.2	1239.21					176.2	1844.27	1929.65	1899.8	1907.41	1922.04
									74.1	852.717	88.1	1107.22		176.1	1242.13					176.1	1834.06	1928.44	1899.36	1906.81	1920.98
									74.2	79.5801	88.2	343.488		176	1226.89					176	1699.96	1927.27	1898.93	1906.23	1919.97
									74.9	127.756	88.5	26.2839		175.9	1190.09					175.9	1906.24	1926.28	1898.65	1905.81	1919.13
									75	2333.89	88.9	829.527		175.8	1096.55					175.8	1822.98	1925.09	1898.14	1905.15	1918.08
									75.1	1438.75	89	4338.85		175.7	1094.26					175.7	1913.31	1924.01	1897.73	1904.6	1917.14
									75.2	506.392	89.1	967.5		175.6	1107.62					175.6	1849.62	1922.86	1897.21	1903.95	1916.12
									75.8	8.65163	89.7	53.3106		175.5	1173.16					175.5	1838.5	1921.8	1896.76	1903.37	1915.19
									76	424.318	89.8	405.37		175.4	1122.42					175.4	1845.18	1920.77	1896.33	1902.81	1914.29
									76.1	608.69	90	608.162		175.3	1057.03					175.3	1886.73	1919.76	1895.88	1902.24	1913.4
									77	184368	90.1	345.576		175.2	1108.34					175.2	1761.23	1918.72	1895.39	1901.63	1912.48
									78.1	16244.8	90.2	141.56		175.1	1131.46					175.1	1768.44	1917.84	1895.05	1901.16	1911.72
									79	5792420	91	2012.33		175	1300.04					175	1876.6	1916.96	1894.69	1900.69	1910.96
									80	6072070	91	9573.25
									81	180813	91.1	523.215
									82	36486.9	92	642.764
									82.6	12.1082	92.1	2547.38
									82.8	24.7737	93	3305660
									82.9	658.455	94	467609
									83	932.638	95	1862230
									83.1	390.668	96	66948.4
									83.3	34.157	96.9	2956.66
									83.6	16.9132	97	15095.3
									83.8	81.0846	97.1	577.3
									83.9	232.922	97.8	78.0452
									84	291.112	97.9	1204.62
									84.2	153.905	98	1136.86
									84.3	38.4664	98.1	766.372
									84.5	6.48968	98.6	25.608
									84.8	236.941	98.8	96.7469
									85	185.241	98.9	658.091
									85.1	287.76	99	692.494
									85.2	87.8168	99.2	238.811
									85.4	10.181	99.4	20.7723
									85.5	4.69904	99.5	6.71945
									85.7	10.8853	99.8	81.8968
									85.8	101.012	99.9	212.554
									86	144.864	100	345.732
									86.1	166.268	100.1	157.04
									86.2	50.9813	100.3	65.4029
									86.3	2.23703	100.4	21.6423
									86.4	3.76742	100.7	35.0692
									86.6	10.8629	100.9	249.726
									86.9	189.922	101	815.205
									87	687.475	101.1	971.343
									87.2	310.931	101.3	719.285
									87.3	76.3874	101.4	183.485
									87.5	15.757	101.5	120.454
									87.6	22.5536	101.7	139.412
									87.7	146.684	101.8	692.036
									87.9	217.216	102	530.159
									88	202.731	102.1	581.582
									88.1	254.865	102.2	73.6643
									88.2	38.8225	102.3	145.961
									88.6	8.96326	102.9	2925.74
									88.8	211.934	103	2526.07
									88.9	718.826	103.1	240.851
									89	1012.82	103.8	126.195
									89.1	431.799	103.9	452.863
									89.3	80.3024	104	1340.29
									89.6	15.1306	104.1	781.567
									89.7	86.2228	104.2	183.863
									89.9	211.275	105	1234.58
									90	224.131	105	4334.73
									90.2	230.499	105.1	1062.58
									90.2	28.3238	105.9	429.8
									91	49062	106	1849.81
									91.9	256.396	106.2	765.613
									92	12046.2	106.3	50.5034
									92.1	575.597	106.9	64.3132
									93	130032	107.1	12658.1
									94	149.214	107.2	1701.29
									94.1	1034.2	108	555286
									95	1208700	109	2759550
									96	19273.7	110	4600750
									96.1	149.564	111	287862
									96.9	302.185	112	66304.5
									96.9	3529.06	112.1	355.408
									97	5506.36	112.9	191.149
									97.2	49.352	113	4089.52
									97.8	50.4856	113.1	407.505
									97.9	392.288	113.9	231.526
									98	274.858	114	488.585
									98.1	165.656	114.1	154.273
									98.2	154.265	114.2	141.452
									98.6	6.04621	114.3	36.044
									98.7	25.6885	114.9	2417.59
									98.9	159.372	115	2483.6
									99	139.353	115.1	630.391
									99.1	91.0999	115.9	277.633
									99.3	50.112	116	5255.9
									99.4	10.671	116.1	2457.86
									99.6	6.92452	116.2	270.735
									99.8	59.1682	116.5	37.0577
									100	60.4389	116.9	2366.34
									100.1	33.2356	117	2898.89
									100.3	31.6679	117.1	782.272
									100.5	7.34106	117.7	20.3115
									100.6	13.1706	117.8	81.5354
									100.7	85.6557	117.9	396.271
									100.9	192.206	118	921.192
									101	254.985	118.1	1225.4
									101.2	190.783	118.2	341.41
									101.3	116.797	118.3	110.98
									101.4	28.411	118.9	1774.08
									101.6	32.1529	119	7022.58
									101.8	91.1689	119.1	833.671
									101.9	287.49	119.8	110.77
									102	366.791	119.9	866.406
									102.2	185.742	120	1098.43
									102.9	145.821	120.1	641.249
									103	2941.2	120.2	104.098
									103.1	1309.41	120.3	18.2892
									103.9	439.315	121	1752.62
									104	983.385	121.1	1769.36
									104.1	419.647	121.2	173.121
									104.4	9.36302	121.3	35.1793
									104.7	20.9716	121.8	17.347
									104.9	330.319	121.9	322.406
									105	2066.43	122	703.869
									105.1	3456.14	122.2	565.783
									105.1	751.16	122.3	190.054
									105.4	18.0667	122.5	29.5735
									105.9	183.388	122.7	41.7771
									106	11643.8	122.8	225.795
									106.1	6473.3	123	3635.3
									106.2	111.324	123	2471.49
									106.9	304.33	123.1	323.585
									107	969.114	124	66840.2
									107.1	1625.53	124.9	84.3027
									107.2	289.319	125	18590.6
									107.3	63.774	125.1	700.219
									107.4	17.0344	125.9	1263.18
									107.8	23.6686	126	4095.45
									107.9	14.0555	126.1	3174.31
									108	289.27	126.2	259.053
									109	627760	126.8	343.566
									110	373528	126.9	1662.48
									110.9	35.1603	127.1	1042.71
									111	36068.6	127.2	289.301
									111.1	345.994	127.8	120.944
									111.8	72.1566	127.9	1066.33
									112	1915.98	128	1104.57
									112	1174.59	128.2	457.018
									112.1	86.9414	128.4	19.0514
									112.3	14.6619	128.7	20.8928
									112.6	15.9532	128.8	140.811
									112.8	49.7602	128.9	470.286
									112.9	220.774	129	927.601
									113.1	218.55	129.1	970.693
									113.2	76.8325	129.2	45.0326
									113.5	2.43488	129.5	13.9022
									113.7	55.968	129.8	71.5938
									113.9	122.605	129.9	654.371
									114	245.445	130.1	655.918
									114.1	84.8657	130.2	408.001
									114.2	86.821	130.3	115.917
									114.4	6.84457	130.9	743.828
									114.8	13.7035	131	1506.24
									114.9	673.418	131.1	1067.83
									115	936.97	131.2	234.593
									115.1	383.933	131.4	52.205
									115.3	27.7759	131.6	20.9159
									115.8	91.9709	131.7	14.7924
									115.9	171.503	131.9	108.598
									116	331.714	131.9	1030.78
									116.1	277.084	132.1	954.955
									116.2	107.787	132.2	96.06
									116.4	23.7973	133	33673.8
									116.8	215.397	134	4218.75
									117	588.052	134.1	1913.43
									117.1	710.766	135	2509.65
									117.2	232.478	135	7157.22
									117.2	96.4994	135.9	534.596
									117.6	15.265	136	968.203
									117.7	70.2433	136.1	537.034
									117.8	214.135	136.2	67.5101
									117.9	382.185	137	2113.43
									118.1	337.124	137.1	4680.13
									118.1	113.96	137.2	377.262
									118.3	103.745	137.8	182.028
									118.8	131.587	137.9	395.606
									118.9	849.292	138.1	698.931
									119	1223.13	138.2	318.758
									119.1	647.981	138.3	23.9204
									119.7	28.933	138.8	33.2779
									119.8	36.4125	138.9	433.42
									119.9	351.447	139	61822.3
